# Supplementary material for: Medulloblastoma group 3 and 4 tumors comprise a clinically and biologically significant expression continuum reflecting human cerebellar development
Source: Cell Rep. 2022 Aug 3;40(5):111162. doi: 10.1016/j.celrep.2022.111162 (PMC9638015; doi:10.1016/j.celrep.2022.111162)
Supplement: Table S2. Sentrix IDs of samples used in larger methylation cohort, related to Figure 2 [file mmc3.xlsx]

## Sheet: Sheet1
sample_name	sentrix_id
NMB24	9989540034_R04C02
NMB30	9761749056_R05C01
NMB31	9421912024_R05C02
NMB45	9761749056_R01C02
NMB46	9989540034_R05C02
NMB47	9421912024_R06C02
NMB813	200551600049_R04C01
NMB121	9761749071_R01C02
NMB129	9761749071_R02C02
NMB656	6222421025_R06C01
NMB657	201533550055_R02C01
NMB337	9647455169_R01C01
NMB339	9761749128_R05C01
NMB342	9761749128_R06C01
NMB402	200551600049_R03C01
NMB412	7970368013_R02C01
NMB909	9647455137_R04C02
NMB506	9422493121_R06C01
NMB509	9422493121_R06C02
NMB516	9422493120_R01C01
NMB517	9761749128_R06C02
NMB547	6229017107_R02C01
NMB559	202073190074_R03C01
NMB561	9761749047_R03C01
NMB564	6222421021_R01C02
NMB567	200551600078_R06C01
NMB584	6229017107_R02C02
NMB586	200551600078_R07C01
NMB590	9422493121_R03C01
NMB595	9761749047_R04C01
NMB607	9761749047_R06C01
NMB616	9422493121_R04C01
NMB620	202073190027_R08C01
NMB630	9761749071_R05C02
NMB634	9422493121_R02C02
NMB635	202123800178_R05C01
NMB638	9761749047_R03C02
NMB643	9647455180_R02C02
NMB792	200118310035_R01C01
NMB652	200551600070_R04C01
NMB653	6222421011_R01C01
NMB722	9647450105_R01C01
NMB1000	200118310035_R04C02
NMB1064	201533550044_R08C01
NMB814	9761749090_R02C01
NMB817	200551600049_R05C01
NMB818	202073190034_R01C01
NMB820	9989540032_R06C01
NMB821	200551600070_R05C01
NMB822	9761749090_R01C01
NMB826	200551600049_R07C01
NMB828	9761749073_R02C01
NMB857	200551600070_R06C01
NMB871	9421912016_R06C01
NMB926	202123800178_R08C01
NMB940	200551600070_R07C01
NMB946	3998919089_R05C02
NMB1049	202047860220_R01C01
NMB962	3998919086_R02C02
NMB964	3998919089_R04C02
NMB971	3998919089_R03C01
NMB980	202073190025_R05C01
NMB984	202073190034_R02C01
NMB987	201364910084_R04C01
NMB1242	202047860210_R08C01
NMB1001	201533550055_R06C01
NMB1011	201364910084_R05C01
NMB1015	201364910084_R06C01
NMB1028	202073190025_R03C01
NMB1029	202073190025_R04C01
NMB1034	201533550044_R02C01
NMB1045	202093110011_R06C01
NMB1046	202093110011_R07C01
NMB1047	202093110011_R08C01
NMB1059	201533550044_R05C01
NMB1065	201533540044_R01C01
NMB1087	202119820217_R02C01
NMB1088	202119820217_R04C01
NMB1089	202119820217_R03C01
NMB1093	202073190027_R01C01
NMB1094	202119820217_R06C01
NMB1097	202119820217_R08C01
NMB1098	202123800178_R01C01
NMB1099	202123800178_R02C01
NMB1101	202123800178_R03C01
NMB1102	202123800178_R04C01
NMB1105	202047860206_R01C01
NMB1110	202047860206_R06C01
NMB1111	202047860206_R07C01
NMB1118	202073190034_R07C01
NMB1119	202073190034_R08C01
NMB1121	202073220027_R02C01
NMB1122	202073220027_R03C01
NMB1128	202073220012_R01C01
NMB1129	202073220012_R02C01
NMB1132	202073220010_R04C01
NMB1136	202073220012_R05C01
NMB1138	202073220012_R07C01
NMB1141	202073220015_R06C01
NMB1142	202073220010_R07C01
NMB1143	202073220015_R02C01
NMB1145	202073220010_R02C01
NMB1149	202073220010_R05C01
NMB1150	202073220015_R07C01
NMB1151	201533630042_R04C01
NMB1243	202047860209_R08C01
NMB1178	201533540044_R03C01
NMB1179	201533540044_R04C01
NMB1180	201533540044_R05C01
NMB1181	201533540044_R06C01
NMB1183	201533540044_R08C01
NMB1184	201533540055_R01C01
NMB1186	201533540055_R03C01
NMB1187	201533540055_R04C01
NMB1232	202047860209_R02C01
NMB1237	202163530156_R08C01
NMB1004	202073190034_R03C01
NMB1023	201533550055_R08C01
NMB1044	202093110011_R05C01
NMB1112	202073190027_R04C01
NMB1113	202073190027_R05C01
NMB1115	202073190034_R04C01
NMB1120	202073220027_R01C01
NMB1123	202073220027_R04C01
NMB1124	202073220027_R05C01
NMB1126	202073220027_R07C01
NMB1127	202073220027_R08C01
NMB1130	202073220012_R03C01
NMB1134	201533630042_R02C01
NMB1135	202073220015_R01C01
NMB1137	202073220012_R06C01
NMB1144	202073220015_R03C01
NMB1146	202073220015_R04C01
NMB1147	202073220015_R05C01
NMB1148	202073220010_R03C01
NMB1152	202073220015_R08C01
NMB1153	202073220010_R01C01
NMB1219	202047860222_R04C01
NMB1221	202047860222_R05C01
NMB1244	202047860209_R06C01
NMB157	9761749071_R01C01
NMB165	7973201123_R03C02
NMB227	9761749128_R01C01
NMB265	9403904132_R01C01
NMB273	9761749128_R02C01
NMB282	7970368035_R02C01
NMB391	6264509032_R05C01
NMB398	200551600049_R02C01
NMB399	9761749128_R02C02
NMB411	7970368088_R02C01
NMB593	9403904120_R05C01
NMB605	9761749047_R05C01
NMB650	6026818126_R02C02
NMB660	6164655140_R06C02
NMB710	9761749071_R04C01
NMB809	9421912016_R05C01
NMB88	9647455136_R03C02
NMB901	9647455137_R02C02
NMB903	9647455169_R01C02
NMB913	9647455137_R01C02
NMB922	200551600070_R08C01
NMB924	201364910084_R02C01
NMB941	200551600078_R08C01
NMB966	3998919086_R04C02
NMB983	202047860209_R03C01
NMB995	200118310035_R03C02
NMB109	7973201043_R02C01
NMB110	7973201043_R05C02
NMB111	9422491032_R02C02
NMB125	7878191130_R01C01
NMB130	7878191130_R03C02
NMB132	7970368039_R02C02
NMB134	7973201126_R05C01
NMB136	9422491032_R06C01
NMB140	9647455136_R03C01
NMB144	6222421011_R01C02
NMB145	6026818126_R04C01
NMB146	7970368039_R05C01
NMB148	7973201008_R02C01
NMB149	9647455136_R05C02
NMB151	7973201043_R01C02
NMB152	7973201008_R03C01
NMB153	7973201167_R05C01
NMB166	7973201126_R02C01
NMB167	9422491032_R03C02
NMB169	6164655140_R03C01
NMB17	6222421011_R06C02
NMB171	9647455136_R05C01
NMB173	7973201167_R06C01
NMB176	7973201123_R04C01
NMB178	7970368013_R04C02
NMB179	7973201131_R02C02
NMB180	9422491032_R04C02
NMB182	9422491032_R05C02
NMB183	6026818126_R01C01
NMB185	9422491032_R06C02
NMB186	7970368088_R03C01
NMB187	6222421011_R06C01
NMB188	6164655140_R01C01
NMB189	6222421011_R02C02
NMB190	6222421011_R03C02
NMB199	6222421011_R04C02
NMB203	7973201076_R02C01
NMB250	7970368035_R05C01
NMB257	7970368039_R01C01
NMB260	7970368088_R04C01
NMB266	7973201043_R04C01
NMB267	9421912022_R06C01
NMB269	9421912022_R01C02
NMB281	9403904132_R02C01
NMB283	7970368035_R06C02
NMB284	9421912024_R04C02
NMB285	9403904132_R03C01
NMB318	9297949124_R02C02
NMB357	7970368052_R02C01
NMB358	9403904132_R04C01
NMB360	7970368035_R03C01
NMB361	7970368052_R01C01
NMB362	9403904132_R05C01
NMB365	7970368013_R05C02
NMB366	7973201123_R03C01
NMB368	7878191130_R05C01
NMB373	7970368035_R03C02
NMB374	7973201123_R04C02
NMB375	7973201043_R04C02
NMB377	9421912041_R03C02
NMB378	7878191130_R01C02
NMB381	7973201131_R05C02
NMB383	7973201076_R01C02
NMB384	7973201051_R03C02
NMB387	9421912024_R06C01
NMB388	9403904132_R02C02
NMB393	9297949124_R04C02
NMB401	7973201131_R06C01
NMB403	7973201051_R05C02
NMB410	7973201051_R05C01
NMB415	9421912016_R03C02
NMB416	7973201126_R05C02
NMB418	9403904096_R01C02
NMB419	9403904120_R03C01
NMB420	7970368088_R06C02
NMB421	9403904120_R04C01
NMB433	6026818136_R01C02
NMB438	7973201051_R03C01
NMB443	7973201076_R04C01
NMB445	7973201123_R06C02
NMB457	7970368013_R03C01
NMB459	7970368013_R04C01
NMB463	9421912024_R02C02
NMB51	9421912041_R02C01
NMB52	9647455136_R02C02
NMB529	7970368088_R06C01
NMB531	7970368013_R05C01
NMB535	7878191130_R06C01
NMB550	9297949152_R01C01
NMB610	7970368039_R04C01
NMB69	9403904116_R03C02
NMB725	9403904120_R01C02
NMB733	8359018159_R05C02
NMB734	7970368013_R01C01
NMB735	8359018159_R06C02
NMB736	9403904120_R03C02
NMB737	9403904120_R04C02
NMB739	9403904120_R05C02
NMB741	7973201167_R02C01
NMB755	9422491044_R01C01
NMB760	7973201167_R03C01
NMB762	7973201008_R02C02
NMB766	7973201008_R01C02
NMB767	9403904096_R03C01
NMB768	9422491044_R06C01
NMB769	7973201008_R06C01
NMB77	6264509032_R06C01
NMB771	9422491044_R02C02
NMB772	9403904096_R04C01
NMB774	9403904096_R05C01
NMB78	9647455143_R06C02
NMB782	9422491044_R03C02
NMB785	9422491044_R05C02
NMB787	9403904011_R01C01
NMB793	9403904011_R05C01
NMB795	9403904011_R01C02
NMB797	9403904011_R02C02
NMB799	9403904011_R04C02
NMB80	9422491032_R05C01
NMB801	9403904011_R06C02
NMB804	9422491011_R01C01
NMB807	9422491011_R03C01
NMB812	9403904132_R04C02
NMB82	7973201051_R06C02
NMB832	9422491011_R06C01
NMB859	9422491011_R01C02
NMB867	9403904096_R05C02
NMB868	9403904096_R06C02
NMB872	9403904116_R05C01
NMB889	9403904116_R02C01
NMB89	9647455136_R01C02
NMB890	9422491011_R04C02
NMB891	9422491011_R05C02
NMB892	9422491011_R06C02
NMB894	9403904116_R03C01
NMB897	9403904116_R04C01
NMB898	9647455137_R06C01
NMB907	9647450105_R05C01
NMB908	9647455137_R03C01
NMB910	9647450105_R06C01
NMB915	9761749073_R03C01
NMB916	9761749073_R04C01
NMB2	9647455149_R03C02
NMB41	9761749106_R03C02
NMB43	9421912022_R04C02
NMB49	9421912041_R01C01
NMB60	7878191130_R06C02
NMB68	9647455137_R05C02
NMB70	9421912041_R03C01
NMB92	9647455137_R06C02
NMB118	9421912024_R01C02
NMB119	9421912024_R01C01
NMB126	7973201123_R01C01
NMB127	7973201076_R03C01
NMB142	7973201051_R04C01
NMB172	9421912024_R03C02
NMB175	9421912041_R04C01
NMB177	9421912041_R05C01
NMB184	7970368039_R03C01
NMB251	9421912041_R06C01
NMB255	9421912024_R02C01
NMB277	7970368088_R01C02
NMB287	9761749106_R06C02
NMB314	9421912049_R06C01
NMB316	9403904120_R01C01
NMB320	7970368138_R06C01
NMB326	7970368032_R05C01
NMB329	7970376040_R05C01
NMB330	7970376040_R06C01
NMB331	7970376040_R01C02
NMB333	7970368138_R04C02
NMB335	7970376040_R02C02
NMB344	7970368032_R01C02
NMB346	9403904120_R02C01
NMB369	9421912041_R02C02
NMB376	7970368013_R06C02
NMB385	9421912041_R04C02
NMB394	9647455136_R06C02
NMB614	9421912016_R04C02
NMB407	9421912041_R05C02
NMB422	7970376040_R04C02
NMB601	9421912016_R05C02
NMB456	9422493120_R02C02
NMB476	9647455136_R04C01
NMB484	7970376008_R05C01
NMB489	7970368034_R03C01
NMB490	7970376008_R01C02
NMB491	7970376008_R02C02
NMB493	7970376008_R03C02
NMB499	7970368034_R02C01
NMB521	9422493120_R05C02
NMB530	9422493121_R01C02
NMB532	9422493120_R02C01
NMB533	9422493121_R03C02
NMB536	7878191130_R04C01
NMB542	9422493120_R03C01
NMB568	9422493121_R02C01
NMB569	7970368032_R03C01
NMB582	9422493120_R04C01
NMB585	9422493120_R05C01
NMB591	9422493120_R06C01
NMB592	9422493121_R04C02
NMB600	9422493120_R01C02
NMB606	9647455180_R04C01
NMB609	7970368138_R04C01
NMB615	7970368032_R06C02
NMB617	7970368032_R03C02
NMB618	7970368034_R05C01
NMB626	7970368048_R01C02
NMB629	9422493121_R05C01
NMB631	7970368032_R04C02
NMB632	7970368048_R02C02
NMB633	7970368048_R03C02
NMB636	7970368048_R04C02
NMB637	7970368048_R05C02
NMB646	9403904120_R06C01
NMB648	7970368013_R01C02
NMB658	7970368013_R02C02
NMB666	7970368048_R06C02
NMB669	7970368138_R01C01
NMB671	7970368032_R02C01
NMB679	7970368052_R04C01
NMB684	7970368052_R05C01
NMB711	9421912022_R02C02
NMB713	7970368052_R02C02
NMB715	7970368052_R03C02
NMB716	7970368052_R04C02
NMB717	7973201167_R01C02
NMB718	7973201167_R03C02
NMB723	7970368052_R05C02
NMB727	9403904120_R02C02
NMB729	9403904096_R02C01
NMB742	7973201008_R05C02
NMB747	9421912024_R03C01
NMB748	9421912016_R04C01
NMB749	9421912024_R05C01
NMB754	7973201008_R06C02
NMB761	9422491044_R03C01
NMB764	9422491044_R05C01
NMB770	9422491044_R01C02
NMB773	9647455136_R06C01
NMB783	7973201008_R05C01
NMB784	9422491044_R04C02
NMB794	9403904011_R06C01
NMB800	9403904011_R05C02
NMB805	9403904096_R01C01
NMB816	9647455134_R03C01
NMB830	9647455137_R05C01
NMB899	9647455180_R03C01
NMB905	9647455169_R03C02
ICGC_MB305	10011071031_R05C02
ICGC_MB306	10011071031_R06C02
SJMB03-UPN6346095	101279430012_R01C02
SJMB03-UPN3779	101279430012_R03C01
SJMB03-UPN4027180	101279430012_R03C02
SJMB03-UPN4930428	101279430012_R05C01
SJMB03-UPN14476444	101279430012_R05C02
SJMB03-UPN14023531	101279430012_R06C02
SJMB03-UPN3719015	101279430024_R02C01
SJMB03-UPN3944	101279430024_R03C02
SJMB03-UPN9721172	101279430024_R04C01
SJMB03-UPN257396	101279430024_R04C02
SJMB03-UPN2477066	101279430024_R05C02
SJMB03-UPN10869884	101279430024_R06C01
SJMB03-UPN3160535	101279430038_R01C01
SJMB03-UPN8269183	101279430038_R01C02
SJMB03-UPN3248125	101279430038_R02C01
SJMB03-UPN3673417	101279430038_R03C01
SJMB03-UPN4450721	101279430038_R04C01
SJMB03-UPN5049090	101279430038_R05C01
SJMB03-UPN6201177	101279430038_R06C01
P036_84170_diag	200256300118_R06C02
P036_84814_diag	200325530023_R03C02
P036_84834_diag	200325530024_R04C01
P036_84966_diag	200325530044_R03C01
P036_85122_diag	200325530103_R02C02
P036_85136_diag	200325530103_R04C02
P036_85230_diag	200325530167_R01C01
P036_85292_diag	200325530167_R02C02
ZH_MB_9	200360420060_R02C01
ZH_MB_15	200360420060_R05C01
P036_85326_diag	200360420061_R03C01
ZH_MB_27	200360420062_R06C02
N2645_15	200362700174_R02C02
N1496_15	200362700174_R06C01
P036_85846_diag	200362700194_R03C01
P036_85902_diag	200362700194_R03C02
P036_85848_diag	200362700194_R04C01
ID_200379120101_R02C02	200379120101_R02C02
ID_200379120124_R06C02	200379120124_R06C02
P036_86090_diag	200394870113_R04C01
P036_86414_oth	200394970024_R01C02
P036_87482_diag	200397540001_R03C02
P036_87488_diag	200397540001_R06C02
P036_87502_diag	200397540002_R01C02
P036_90480_diag	200397540067_R01C02
P036_90478_diag	200397540067_R06C01
P036_90644_diag	200397860003_R03C01
P036_90648_diag	200397860003_R05C01
P036_90780_diag	200397860023_R02C01
P036_91054_diag	200397860039_R01C01
P036_91378_diag	200397860056_R03C01
P036_91380_diag	200397860056_R04C01
P036_91462_diag	200397860069_R01C02
P036_91430_diag	200397860069_R04C01
ID_200400320010_R04C01	200400320010_R04C01
ID_200400320010_R05C02	200400320010_R05C02
87070	200400320088_R03C01
87000	200406080086_R04C01
91496	200498360002_R02C01
P036_93784_diag	200511460046_R01C01
ID_200514090108_R01C02	200514090108_R01C02
ID_200517420053_R03C01	200517420053_R03C01
ID_200598360029_R01C01	200598360029_R01C01
ID_200598360029_R02C01	200598360029_R02C01
ID_200598360029_R03C01	200598360029_R03C01
ID_200598360029_R05C01	200598360029_R05C01
ID_200598360029_R06C01	200598360029_R06C01
ID_200598360048_R01C01	200598360048_R01C01
ID_200598360048_R02C01	200598360048_R02C01
ID_200598360048_R03C01	200598360048_R03C01
ID_200598360048_R06C01	200598360048_R06C01
ID_200598360048_R07C01	200598360048_R07C01
ID_200603290001_R01C01	200603290001_R01C01
ID_200603290001_R02C01	200603290001_R02C01
ID_200603290001_R05C01	200603290001_R05C01
ID_200603290001_R06C01	200603290001_R06C01
ID_200603290001_R07C01	200603290001_R07C01
ID_200603290001_R08C01	200603290001_R08C01
ID_200603290037_R01C01	200603290037_R01C01
ID_200603290037_R02C01	200603290037_R02C01
ID_200603290037_R03C01	200603290037_R03C01
ID_200603290037_R04C01	200603290037_R04C01
ID_200603290037_R05C01	200603290037_R05C01
ID_200603290037_R07C01	200603290037_R07C01
ID_200603290061_R01C01	200603290061_R01C01
ID_200603290061_R02C01	200603290061_R02C01
ID_200603290061_R05C01	200603290061_R05C01
ID_200603290061_R06C01	200603290061_R06C01
ID_200603290061_R07C01	200603290061_R07C01
ID_200603290061_R08C01	200603290061_R08C01
ID_200603290063_R01C01	200603290063_R01C01
ID_200603290063_R02C01	200603290063_R02C01
ID_200603290063_R03C01	200603290063_R03C01
ID_200603290063_R05C01	200603290063_R05C01
ID_200603290063_R08C01	200603290063_R08C01
92154	200627670018_R02C01
92204	200627670018_R06C01
92244	200627670018_R07C01
ID_200627670053_R01C01	200627670053_R01C01
ID_200627670053_R02C01	200627670053_R02C01
ID_200627670053_R07C01	200627670053_R07C01
ID_200627670053_R08C01	200627670053_R08C01
ID_200627670054_R01C01	200627670054_R01C01
ID_200627670054_R02C01	200627670054_R02C01
ID_200627670054_R05C01	200627670054_R05C01
ID_200627670054_R06C01	200627670054_R06C01
ID_200627670054_R07C01	200627670054_R07C01
91894	200627670064_R08C01
ID_200654430023_R01C01	200654430023_R01C01
ID_200654430023_R02C01	200654430023_R02C01
ID_200654430023_R03C01	200654430023_R03C01
ID_200654430023_R04C01	200654430023_R04C01
ID_200654430023_R05C01	200654430023_R05C01
ID_200654430023_R06C01	200654430023_R06C01
ID_200654430023_R07C01	200654430023_R07C01
ID_200654430024_R01C01	200654430024_R01C01
ID_200654430024_R04C01	200654430024_R04C01
ID_200654430024_R05C01	200654430024_R05C01
ID_200654430024_R06C01	200654430024_R06C01
ID_200654430024_R07C01	200654430024_R07C01
ID_200654430024_R08C01	200654430024_R08C01
ID_200654520049_R05C01	200654520049_R05C01
ID_200654520054_R05C01	200654520054_R05C01
ID_200661820033_R03C01	200661820033_R03C01
ID_200661820033_R08C01	200661820033_R08C01
ID_200661820053_R02C01	200661820053_R02C01
ID_200661820053_R04C01	200661820053_R04C01
ID_200661820053_R05C01	200661820053_R05C01
ID_200661820053_R06C01	200661820053_R06C01
ID_200661820053_R07C01	200661820053_R07C01
ID_200661940004_R01C01	200661940004_R01C01
ID_200661940004_R02C01	200661940004_R02C01
ID_200661940004_R03C01	200661940004_R03C01
ID_200661940004_R06C01	200661940004_R06C01
ID_200661940004_R07C01	200661940004_R07C01
ID_200661940004_R08C01	200661940004_R08C01
ID_200673610045_R06C01	200673610045_R06C01
ID_200681380014_R01C01	200681380014_R01C01
ID_200681380014_R02C01	200681380014_R02C01
ID_200681380014_R03C01	200681380014_R03C01
ID_200681380014_R04C01	200681380014_R04C01
ID_200681380014_R06C01	200681380014_R06C01
ID_200681380014_R07C01	200681380014_R07C01
ID_200681380036_R01C01	200681380036_R01C01
ID_200681380036_R05C01	200681380036_R05C01
ID_200681380036_R06C01	200681380036_R06C01
ID_200681380036_R07C01	200681380036_R07C01
ID_200681380036_R08C01	200681380036_R08C01
ID_200683690004_R03C01	200683690004_R03C01
ID_200683690017_R02C01	200683690017_R02C01
ID_200683690019_R06C01	200683690019_R06C01
ID_200683690019_R07C01	200683690019_R07C01
ID_200683690019_R08C01	200683690019_R08C01
ID_200683690020_R01C01	200683690020_R01C01
ID_200683690020_R02C01	200683690020_R02C01
ID_200683690020_R03C01	200683690020_R03C01
ID_200683690036_R04C01	200683690036_R04C01
P036_92246_ref	200772270024_R07C01
P036_92282_diag	200772270059_R01C01
P036_93520_diag	200784530092_R02C01
P036_93568_diag	200784530092_R05C01
P036_93572_diag	200784530092_R07C01
P036_93576_diag	200784530098_R01C01
93604	200788260028_R02C01
93620	200788260028_R05C01
P036_93450_diag_wdh	200790260060_R01C01
P036_93434_diag_wdh	200793300001_R03C01
P036_93830_diag	200876170031_R06C01
P036_93890_diag	200876170073_R07C01
P036_94094_diag	200882160027_R04C01
P036_94636_diag	200925700136_R04C01
P036_81422_diag	3998523058_R02C01
SJYC07-UPN15033237	3998567016_R01C02
SJYC07-UPN14389712	3998567016_R05C02
SJYC07-UPN13274651	3998567016_R06C01
SJYC07-UPN13739969	3998567016_R06C02
SJYC07-UPN9911802	3998579194_R01C02
SJYC07-UPN13428089	3998579194_R02C01
SJYC07-UPN20399203	3998579194_R03C02
SJYC07-UPN18393814	3998579194_R05C01
RCMB38_pr	3998909125_R06C02
MBM_001	3998909137_R01C01
MBM_007	3998909137_R01C02
MBM_002	3998909137_R02C01
MBM_003	3998909137_R03C01
MBM_009	3998909137_R03C02
MBM_010	3998909137_R04C02
MBM_011	3998909137_R05C02
MBM_006	3998909137_R06C01
MBM_012	3998909137_R06C02
MBM_013	3998909161_R01C01
MBM_019	3998909161_R01C02
MBM_020	3998909161_R02C02
MBM_015	3998909161_R03C01
MBM_021	3998909161_R03C02
MBM_016	3998909161_R04C01
MBM_022	3998909161_R04C02
MBM_017	3998909161_R05C01
MBM_023	3998909161_R05C02
MBM_018	3998909161_R06C01
MBM_025	3998909170_R01C01
MBM_031	3998909170_R01C02
MBM_026	3998909170_R02C01
MBM_032	3998909170_R02C02
MBM_027	3998909170_R03C01
MBM_033	3998909170_R03C02
MBM_034	3998909170_R04C02
MBM_029	3998909170_R05C01
MBM_035	3998909170_R05C02
MBM_030	3998909170_R06C01
MBM_036	3998909170_R06C02
MBM_037	3998909171_R01C01
MBM_043	3998909171_R01C02
MBM_038	3998909171_R02C01
MBM_044	3998909171_R02C02
MBM_039	3998909171_R03C01
MBM_040	3998909171_R04C01
MBM_041	3998909171_R05C01
MBM_047	3998909171_R05C02
MBM_042	3998909171_R06C01
MBM_048	3998909171_R06C02
MBM_049	3998909173_R01C01
MBM_055	3998909173_R01C02
MBM_050	3998909173_R02C01
MBM_056	3998909173_R02C02
MBM_051	3998909173_R03C01
MBM_057	3998909173_R03C02
MBM_052	3998909173_R04C01
MBM_058	3998909173_R04C02
MBM_053	3998909173_R05C01
MBM_059	3998909173_R05C02
MBM_054	3998909173_R06C01
MBM_060	3998909173_R06C02
MBM_067	3998909174_R01C02
MBM_062	3998909174_R02C01
MBM_063	3998909174_R03C01
MBM_064	3998909174_R04C01
MBM_065	3998909174_R05C01
MBM_066	3998909174_R06C01
T1_MB	3998909205_R05C02
T2_MB	3998909205_R06C02
T3_MB	3998909207_R01C01
T9_MB	3998909207_R01C02
T4_MB	3998909207_R02C01
T10_MB	3998909207_R02C02
T7_MB	3998909207_R05C01
T13_MB	3998909207_R05C02
T15_MB	3998919097_R01C01
T16_MB	3998919097_R02C01
T22_MB	3998919097_R02C02
T17_MB	3998919097_R03C01
T23_MB	3998919097_R03C02
T19_MB	3998919097_R05C01
T30_MB	3998920105_R02C01
T31_MB	3998920105_R03C01
T32_MB	3998920105_R04C01
T38_MB	3998920105_R04C02
T33_MB	3998920105_R05C01
T34_MB	3998920105_R06C01
T41_MB	3998920116_R01C01
T42_MB	3998920116_R02C01
T48_MB	3998920116_R02C02
T50_MB	3998920116_R04C02
T45_MB	3998920116_R05C01
SJYC07-UPN18954224	3999095031_R02C01
SJYC07-UPN16743919	3999095031_R04C01
SJYC07-UPN22376799	3999095031_R04C02
P036_80600_diag	3999095104_R02C01
SJYC07-UPN18710718	3999100038_R01C01
SJYC07-UPN23058722	3999100038_R01C02
SJYC07-UPN16550325	3999100038_R03C01
SJYC07-UPN15046068	3999100038_R04C01
SJYC07-UPN11594096	3999100038_R04C02
SJYC07-UPN16443438	3999100038_R05C02
SJYC07-UPN16841772	3999100039_R02C01
SJYC07-UPN8103754	3999100039_R03C02
SJYC07-UPN16484527	3999100039_R04C01
SJYC07-UPN15082281	3999100039_R06C01
SJ-3999100125_R01C02	3999100125_R01C02
SJYC07-UPN10761063	3999100125_R02C01
SJYC07-UPN17374850	3999100125_R04C01
SJYC07-UPN17519233	3999100125_R05C01
P036_78308_diag	3999547123_R02C01
MB83	6229017094_R01C01
MB90	6229017094_R01C02
MB84	6229017094_R02C01
MB91	6229017094_R02C02
MB85	6229017094_R03C01
MB92	6229017094_R03C02
MB86	6229017094_R04C01
MB96	6229017094_R04C02
MB98	6229017094_R05C02
MB89	6229017094_R06C01
MB99	6229017094_R06C02
MB94	6247004027_R04C02
MB95	6247004027_R05C02
MB108	6752625054_R01C02
MB110	6752625054_R02C02
MB106	6752625054_R05C01
MB114	6752625054_R05C02
MB115	6752625054_R06C02
MB119	6752625079_R01C02
MB121	6752625079_R02C02
MB118	6752625079_R06C01
MB39	6929689136_R01C01
MB51	6929689136_R01C02
MB40	6929689136_R02C01
MB45	6929689136_R03C01
MB49	6929689136_R05C01
MB50	6929689136_R06C01
IM33	6929718001_R02C02
MB8	6929718001_R06C02
MB57	6929718009_R01C02
MB48	6929718009_R02C01
MB58	6929718009_R02C02
MB64	6929718020_R01C01
MB70	6929718020_R01C02
MB65	6929718020_R02C01
MB71	6929718020_R02C02
1M19	6929718049_R01C02
1M20	6929718049_R02C02
1M21	6929718049_R03C02
1M3_1M33	6929718049_R04C02
1M32	6929718049_R05C02
1M2	6929718050_R01C01
MB2	6929793052_R02C02
MB5	6929793052_R03C02
MB6	6929793052_R04C02
MB15	6929793052_R06C02
MB16	6929793061_R01C01
MB18	6929793061_R02C01
MB19	6929793061_R03C01
MB38	6929793061_R05C01
1M10	6929793089_R03C02
1M24	6929793089_R04C02
1M28	6929793089_R05C02
MB26	6969568004_R01C02
MB7	6969568004_R03C01
MB32	6969568004_R03C02
MB9	6969568004_R04C01
MB24	6969568004_R06C01
MB36	6969568004_R06C02
GSM2260845	7796806110_R02C01
GSM2261160	7796806110_R04C02
GSM2260746	7810920068_R03C02
GSM2260870	7810920068_R04C01
GSM2260789	7810920068_R04C02
GSM2260899	7810920069_R01C01
GSM2260985	7810920069_R03C01
GSM2260748	7810920069_R05C01
GSM2260995	7810920069_R05C02
GSM2261002	7810920071_R01C02
GSM2261042	7810920071_R02C02
GSM2260823	7810920071_R04C02
GSM2260906	7810920071_R05C01
GSM2260952	7810920071_R06C01
GSM2261015	7810920077_R01C02
GSM2260832	7810920077_R02C01
GSM2260762	7810920077_R03C02
GSM2260835	7810920077_R04C02
GSM2260859	7810920077_R05C02
GSM2260861	7810920078_R01C02
GSM2260963	7810920078_R02C01
GSM2260890	7810920078_R02C02
GSM2261017	7810920078_R03C01
GSM2260928	7810920078_R03C02
GSM2261072	7810920078_R04C01
GSM2260966	7810920078_R04C02
GSM2260769	7810920078_R05C01
GSM2261021	7810920079_R01C02
GSM2260863	7810920079_R03C01
GSM2260772	7810920079_R03C02
GSM2260838	7810920079_R04C02
GSM2260974	7810920079_R06C01
GSM2260893	7810920079_R06C02
GSM2260830	7810920080_R06C01
GSM2261050	7810920080_R06C02
GSM2260975	7810920097_R02C01
GSM2260897	7810920097_R02C02
GSM2260943	7810920097_R03C02
GSM2260981	7810920097_R04C02
GSM2260839	7810920097_R06C01
GSM2260902	7970368003_R02C01
GSM2261304	7970368003_R02C02
GSM2260988	7970368003_R03C01
GSM2260771	7970368003_R03C02
GSM2261040	7970368003_R04C01
GSM2260903	7970368003_R04C02
GSM2261052	7970368003_R06C02
GSM2261232	7970368007_R04C02
GSM2260801	7970368007_R05C01
PNET30200	7970368034_R05C02
GSM2260802	7970368045_R01C01
GSM2261115	7970368045_R03C01
GSM2260803	7970368045_R03C02
GSM2261254	7970368045_R05C01
GSM2261281	7970368045_R06C01
NMB519	7970368048_R01C01
GSM2261043	7970368068_R02C01
GSM2260993	7970368068_R02C02
GSM2261087	7970368068_R04C01
GSM2261045	7970368068_R04C02
GSM2260934	7970368068_R05C01
GSM2261070	7970368068_R05C02
GSM2261090	7970368068_R06C02
GSM2261026	7970368069_R01C01
GSM2261047	7970368069_R02C01
GSM2260997	7970368069_R02C02
GSM2261027	7970368069_R03C02
GSM2261048	7970368069_R04C02
GSM2260939	7970368069_R05C01
GSM2261075	7970368069_R05C02
GSM2261093	7970368069_R06C02
GSM2261298	7970368106_R01C02
GSM2261179	7970368106_R03C01
GSM2261255	7970368124_R01C01
GSM2261147	7970368124_R01C02
GSM2261243	7970368124_R02C02
GSM2260825	7970368124_R05C01
GSM2261292	7970368130_R01C02
GSM2260970	7970368130_R02C01
GSM2261085	7970368130_R03C01
GSM2260783	7970368130_R03C02
GSM2261086	7970368130_R05C02
GSM2261273	7970368130_R06C01
GSM2261076	7970368139_R01C02
GSM2261271	7970368139_R02C01
GSM2261195	7970368139_R02C02
GSM2261288	7970368139_R03C01
GSM2261250	7970368139_R03C02
GSM2261272	7970368139_R04C02
MD_MB_016	7970368141_R02C02
MD_MB_003	7970368141_R03C01
MD_MB_004	7970368141_R04C01
MD_MB_018	7970368141_R04C02
MD_MB_019	7970368141_R05C02
MD_MB_021	7970368141_R06C02
GSM2261185	7970368163_R01C02
GSM2261285	7970368163_R02C01
GSM2261245	7970368163_R02C02
GSM2261299	7970368163_R03C01
MD_MB_031	7970368167_R01C01
MD_MB_033	7970368167_R03C01
MD_MB_034	7970368167_R04C01
MD_MB_046	7970368167_R04C02
MD_MB_047	7970368167_R05C02
MD_MB_064	7970368167_R06C02
MD_MB_072	7970368168_R01C02
MD_MB_073	7970368168_R02C02
MD_MB_059	7970368168_R03C01
MD_MB_074	7970368168_R03C02
MD_MB_062	7970368168_R04C01
MD_MB_075	7970368168_R04C02
MD_MB_063	7970368168_R05C01
MD_MB_089	7970368168_R06C02
GSM2261252	7970376001_R01C01
GSM2261240	7970376001_R02C02
GSM2261253	7970376001_R03C02
GSM2261301	7970376001_R04C01
GSM2261257	7970376002_R01C02
GSM2260968	7970376002_R04C02
MD_MB_084	7970376005_R01C01
MD_MB_096	7970376005_R01C02
MD_MB_085	7970376005_R02C01
MD_MB_097	7970376005_R02C02
MD_MB_098	7970376005_R03C02
MD_MB_087	7970376005_R04C01
MD_MB_088	7970376005_R05C01
MD_MB_100	7970376005_R05C02
MD_MB_022	7970376026_R01C01
MD_MB_037	7970376026_R01C02
MD_MB_038	7970376026_R02C02
MD_MB_039	7970376026_R03C02
MD_MB_040	7970376026_R04C01
MD_MB_053	7970376026_R04C02
MD_MB_054	7970376026_R05C01
MD_MB_051	7970376029_R02C01
MD_MB_066	7970376029_R02C02
MD_MB_052	7970376029_R03C01
MD_MB_067	7970376029_R03C02
MD_MB_068	7970376029_R04C01
MD_MB_081	7970376029_R04C02
GSM2261061	7970376048_R01C02
GSM2260944	7970376048_R02C01
GSM2261080	7970376048_R02C02
GSM2260958	7970376048_R03C01
GSM2260929	7970376048_R03C02
GSM2260979	7970376048_R04C01
GSM2261013	7970376048_R05C01
GSM2260984	7970376048_R06C02
MD_MB_078	7970376055_R01C01
MD_MB_090	7970376055_R01C02
MD_MB_091	7970376055_R02C02
MD_MB_080	7970376055_R03C01
MD_MB_105	7970376055_R03C02
MD_MB_106	7970376055_R04C02
MD_MB_109	7970376055_R06C02
MD_MB_102	7970376067_R01C01
MD_MB_008	7970376067_R01C02
MD_MB_104	7970376067_R02C01
MD_MB_009	7970376067_R02C02
MD_MB_010	7970376067_R03C01
MD_MB_042	7970376067_R05C02
GSM2261071	7970376085_R01C02
GSM2260964	7970376085_R03C01
GSM2260937	7970376085_R03C02
GSM2260994	7970376085_R04C01
GSM2261025	7970376085_R05C01
GSM2260965	7970376085_R05C02
GSM2260996	7970376085_R06C02
GSM2261077	7970376118_R01C02
GSM2260955	7970376118_R02C01
GSM2261094	7970376118_R02C02
GSM2260940	7970376118_R03C02
GSM2260999	7970376118_R04C01
GSM2260956	7970376118_R04C02
GSM2260976	7970376118_R05C02
GSM2261010	7970376118_R06C02
GSM2260947	7970376123_R02C01
GSM2260990	7970376123_R04C01
GSM2260991	7970376123_R06C02
GSM2260877	7970376142_R02C01
GSM2260842	7970376142_R02C02
GSM2260878	7970376142_R04C02
GSM2261108	7970376148_R04C02
GSM2261153	7970376148_R06C01
GSM2261034	7970376149_R02C01
GSM2261062	7970376149_R03C01
GSM2261016	7970376149_R03C02
GSM2261036	7970376149_R04C02
GSM2261064	7970376149_R05C02
GSM2260962	7970376150_R03C02
GSM2261207	7970376150_R05C01
GSM2261182	7970376150_R05C02
GSM2261123	7970376151_R01C02
GSM2261132	7970376151_R02C02
GSM2261174	7970376151_R04C01
GSM2261109	7970376151_R06C01
GSM2260900	7970376154_R01C02
GSM2260799	7970376154_R02C01
GSM2260782	7970376154_R03C02
GSM2260879	7970376154_R06C01
GSM2261099	7970376163_R01C01
GSM2261110	7970376163_R04C02
GSM2261143	7970376163_R05C01
GSM2260904	7970376165_R03C01
GSM2260869	7970376165_R03C02
GSM2260883	7970376165_R04C02
GSM2260786	7970376165_R05C01
GSM2260910	7970376165_R05C02
GSM2261156	7970376167_R02C01
GSM2261135	7970376167_R02C02
GSM2261157	7970376167_R04C02
GSM2261111	7970376167_R06C01
GSM2260818	7973201074_R01C01
GSM2261308	7973201074_R02C02
GSM2261258	7973201074_R06C01
GSM2261018	7973201143_R01C02
GSM2261235	7973201143_R02C01
GSM2261054	7973201143_R02C02
GSM2261276	7973201143_R03C01
GSM2261277	7973201143_R05C02
GSM2261306	7973201143_R06C02
GSM2260834	7973201149_R01C01
GSM2261302	7973201149_R01C02
GSM2261032	7973201149_R05C02
GSM2261262	7973201149_R06C01
GSM2261259	7973201157_R02C01
GSM2261146	7973201157_R03C02
GSM2261261	7973201157_R04C02
GSM2261117	7973201166_R02C02
GSM2261303	7973201166_R03C01
GSM2261266	7973201166_R04C02
GSM2261102	7973219001_R02C01
GSM2261113	7973219001_R03C01
GSM2261103	7973219001_R04C02
GSM2260977	7973219003_R01C02
GSM2261011	7973219003_R02C02
GSM2261078	7973219003_R03C01
GSM2261079	7973219003_R05C02
GSM2261158	7973219005_R03C01
GSM2261104	7973219007_R02C01
GSM2261170	7973219007_R02C02
GSM2261116	7973219007_R03C01
GSM2261105	7973219007_R04C02
GSM2261120	7973219008_R01C02
GSM2261151	7973219008_R02C01
GSM2261140	7973219008_R03C02
GSM2261161	7973219008_R05C02
GSM2261106	7973219008_R06C01
GSM2261172	7973219008_R06C02
GSM2260884	7973219015_R01C02
GSM2260788	7973219015_R02C01
GSM2260912	7973219015_R02C02
GSM2260806	7973219015_R03C01
GSM2260752	7973219015_R03C02
GSM2260790	7973219015_R04C02
GSM2260808	7973219018_R01C02
GSM2260872	7973219018_R02C01
GSM2260753	7973219018_R05C01
GSM2260773	7973219019_R01C01
GSM2261217	7973219019_R01C02
GSM2261230	7973219019_R02C02
GSM2261209	7973219019_R06C01
GSM2261119	7973219020_R01C02
GSM2261210	7973219020_R02C01
GSM2261190	7973219020_R02C02
GSM2261198	7973219020_R03C02
GSM2261219	7973219020_R05C02
GSM2261220	7973219034_R01C02
GSM2261233	7973219034_R02C02
GSM2261211	7973219040_R02C01
GSM2261192	7973219040_R02C02
GSM2261222	7973219040_R05C02
GSM2260961	7973219042_R03C02
GSM2261214	7973219044_R04C02
GSM2260889	7973219045_R01C02
GSM2260764	7973219045_R03C02
GSM2260858	7973219045_R05C01
GSM2260811	7973219050_R01C02
GSM2260892	7973219050_R03C01
GSM2260860	7973219050_R03C02
GSM2260767	7973219050_R05C01
GSM2260895	7973219050_R05C02
GSM2261208	7973219052_R01C01
GSM2261183	7973219052_R01C02
GSM2261216	7973219052_R04C02
GSM2261296	7973219052_R06C02
GSM2260768	7973219058_R01C01
GSM2260814	7973219058_R03C01
GSM2260770	7973219058_R03C02
GSM2260833	7973219058_R04C01
GSM2260797	7973219058_R04C02
GSM2260876	7973219058_R06C01
MD_MB_122	7990895046_R01C01
MD_MB_135	7990895046_R02C01
MD_MB_147	7990895046_R02C02
MD_MB_160	7990895046_R03C02
MD_MB_173	7990895046_R04C02
MD_MB_162	7990895046_R05C01
MD_MB_174	7990895046_R05C02
MD_MB_163	7990895046_R06C01
MD_MB_158	7990895093_R01C02
MD_MB_159	7990895093_R02C01
MD_MB_171	7990895093_R02C02
MD_MB_172	7990895093_R03C01
MD_MB_185	7990895093_R03C02
MD_MB_199	7990895093_R05C02
MD_MB_188	7990895093_R06C01
MD_MB_200	7990895093_R06C02
MD_MB_170	7990895095_R01C01
MD_MB_183	7990895095_R01C02
MD_MB_184	7990895095_R02C01
MD_MB_196	7990895095_R02C02
MD_MB_197	7990895095_R03C01
MD_MB_112	7990895095_R03C02
MD_MB_114	7990895095_R05C01
MD_MB_195	7990895120_R01C01
MD_MB_123	7990895120_R01C02
MD_MB_124	7990895120_R02C01
MD_MB_136	7990895120_R02C02
MD_MB_125	7990895120_R03C01
MD_MB_139	7990895120_R05C01
MD_MB_151	7990895120_R05C02
MD_MB_140	7990895120_R06C01
MD_MB_152	7990895120_R06C02
MD_MB_164	7990895127_R01C01
MD_MB_177	7990895127_R01C02
MD_MB_165	7990895127_R02C01
MD_MB_178	7990895127_R02C02
MD_MB_180	7990895127_R04C01
MD_MB_192	7990895127_R04C02
MD_MB_189	7990895142_R01C01
MD_MB_201	7990895142_R01C02
MD_MB_202	7990895142_R02C02
MD_MB_203	7990895142_R03C01
MD_MB_132	7990895142_R04C01
MD_MB_144	7990895142_R04C02
MD_MB_145	7990895142_R05C01
MD_MB_116	7990895159_R01C01
MD_MB_117	7990895159_R02C01
MD_MB_142	7990895159_R02C02
MD_MB_156	7990895159_R04C01
MD_MB_169	7990895159_R05C01
MD_MB_182	7990895159_R05C02
MD_MB_153	7990908004_R01C02
MD_MB_166	7990908004_R02C02
MD_MB_155	7990908004_R03C01
MD_MB_181	7990908004_R04C01
MD_MB_194	7990908004_R05C01
MB129	8622007025_R02C02
MB131	8622007025_R04C02
MB133	8622007025_R06C02
MB134	8622007026_R01C01
MB141	8622007026_R02C02
MB111	8622007026_R04C02
MB138	8622007026_R05C01
MB139	8622007026_R06C01
MB27	8622007026_R06C02
T08_2164	8622007027_R03C02
T00_03067	8622007027_R04C02
T08_13376	8622007027_R05C02
T05_1733	8622007028_R01C01
T07_4806	8622007028_R02C01
2M14	8622007028_R03C02
1M17	8622007028_R04C01
1M25	8622007028_R05C01
2M7	8622007028_R05C02
1M29	8622007028_R06C01
4M58	8622007029_R01C01
5M1	8622007029_R02C01
5M4	8622007029_R02C02
5M12	8622007029_R03C01
ICGC_MB144	8622007132_R02C01
ICGC_MB146	8622007132_R04C01
ICGC_MB147	8622007132_R05C01
MD277	8622007132_R05C02
AK389	8667045060_R04C01
PH1172	8784225140_R05C02
MB_Exm575	9007217016_R01C01
MBRep_T85	9007217016_R02C01
MB_Exm564	9007217016_R03C02
MBRep_T89	9007217016_R04C02
MBRep_T12	9007217016_R05C01
MB_Exm645	9007217016_R06C01
MB_Exm702	9007217108_R01C01
EMC_46	9007217108_R03C01
MB_Exm704	9007217108_R03C02
MB_Exm246	9007217108_R04C01
MBRep_T4	9007217108_R06C02
ICGC_MB164	9296930039_R05C02
ICGC_MB165	9296930039_R06C02
ICGC_MB166	9297949033_R01C01
ICGC_MB174	9297949033_R01C02
ICGC_MB168	9297949033_R02C01
ICGC_MB175	9297949033_R02C02
ICGC_MB169	9297949033_R03C01
ICGC_MB170	9297949033_R04C01
ICGC_MB177	9297949033_R04C02
ICGC_MB188	9297949037_R01C02
ICGC_MB183	9297949037_R04C01
ICGC_MB184	9297949037_R05C01
ICGC_MB185	9297949037_R06C01
ICGC_MB161	9297949147_R01C02
ICGC_MB157	9297949147_R03C01
ICGC_MB160	9297949147_R06C01
ICGC_MB198	9305216163_R01C02
ICGC_MB199	9305216163_R02C02
ICGC_MB195	9305216163_R05C01
ICGC_MB196	9305216163_R06C01
ICGC_MB205	9305216163_R06C02
ICGC_MB163	9305216199_R01C01
ICGC_MB191	9305216199_R01C02
ICGC_MB208	9305216199_R04C02
ICGC_MB189	9305216199_R05C01
ICGC_MB209	9305216199_R05C02
ICGC_MB190	9305216199_R06C01
P036_62408_diag	9305651037_R02C01
ICGC_MB211	9305651041_R01C02
ICGC_MB212	9305651041_R02C02
MB213	9305651054_R01C02
P036_63316_diag	9305651055_R02C02
P036_63384_diag	9305651095_R06C01
GSM2261367	9305651213newLazer_R01C01
GSM2261003	9305651213newLazer_R01C02
GSM2261091	9305651213newLazer_R02C02
GSM2260828	9305651233newLazer_R03C02
GSM2261377	9305651233newLazer_R06C01
GSM2261355	9305651233newLazer_R06C02
GSM2261505	9323071003_R03C01
GSM2261497	9323071003_R04C02
GSM2261506	9323071003_R05C02
GSM2261495	9323071011_R05C01
GSM2261501	9323071011_R06C01
GSM2261484	9323071026_R03C01
GSM2261499	9323071026_R06C01
GSM2261485	9323071050_R02C02
GSM2261491	9323071050_R03C02
GSM2261488	9323071058_R05C01
GSM2261507	9323071066_R01C02
GSM2261476	9323071066_R04C02
GSM2261490	9323071066_R05C01
GSM2261493	9323071069_R01C01
GSM2261494	9323071069_R03C02
GSM2261421	9326189001newLazer_R06C01
GSM2261283	9326189004_R01C01
GSM2261327	9326189004_R06C01
GSM2261371	9326189007newLazer_R01C01
GSM2261378	9326189007newLazer_R04C02
GSM2261402	9326189008newLazer_R06C02
GSM2261334	9326189009newLazer_R04C02
GSM2261373	9326189009newLazer_R05C01
GSM2261362	9326189009newLazer_R06C02
GSM2261436	9326189011newLazer_R03C01
GSM2261418	9326189011newLazer_R03C02
GSM2261437	9326189011newLazer_R05C02
GSM2261445	9326189011newLazer_R06C02
GSM2261338	9326189012_R01C01
GSM2261313	9326189012_R03C01
GSM2261337	9326189012_R03C02
GSM2261320	9326189012_R04C02
GSM2261312	9326189012_R05C02
GSM2261343	9326189013newLazer_R01C02
GSM2261370	9326189013newLazer_R03C02
GSM2261394	9326189013newLazer_R04C01
GSM2261395	9326189013newLazer_R06C02
GSM2260921	9326189014_R01C02
GSM2261335	9326189014_R03C02
GSM2261291	9326189014_R04C01
GSM2261317	9326189014_R04C02
GSM2260971	9326189015newLazer_R01C02
GSM2261197	9326189015newLazer_R03C02
GSM2261462	9326189015newLazer_R05C02
GSM2261310	9326189016_R02C02
GSM2261321	9326189016_R06C01
GSM2260765	9326189016_R06C02
GSM2261331	9326189019_R02C01
GSM2261344	9326189019_R03C02
GSM2261328	9326189019_R04C02
GSM2261443	9326189024newLazer_R06C02
GSM2261422	9326189025newLazer_R02C01
GSM2261440	9326189025newLazer_R04C01
GSM2261431	9326189025newLazer_R05C02
GSM2261380	9326189027newLazer_R02C01
GSM2261381	9326189027newLazer_R04C02
GSM2261389	9326189027newLazer_R05C02
GSM2261385	9326189031newLazer_R02C01
GSM2261390	9326189031newLazer_R03C01
GSM2261405	9326189031newLazer_R06C02
GSM2261397	9326189033_R03C01
GSM2261410	9326189033_R04C01
GSM2261399	9326189033_R05C02
GSM2260992	9326189036newLazer_R01C02
GSM2261464	9326189036newLazer_R05C02
GSM2261000	9326189045_R03C01
GSM2261001	9326189045_R05C02
GSM2261325	9326189049_R02C01
GSM2261323	9326189049_R04C02
GSM2261311	9326189049_R06C02
GSM2260747	9326189050newLazer_R01C01
GSM2261387	9326189050newLazer_R01C02
GSM2261342	9326189050newLazer_R03C01
GSM2260930	9326189054newLazer_R01C01
GSM2261314	9326189054newLazer_R02C01
GSM2261403	9326189054newLazer_R02C02
GSM2260938	9326189054newLazer_R03C02
GSM2261357	9326189054newLazer_R04C01
GSM2261318	9326189054newLazer_R04C02
GSM2261379	9326189054newLazer_R06C01
GSM2261358	9326189054newLazer_R06C02
GSM2261447	9326189057_R06C02
GSM2261284	9326189059_R02C02
GSM2261332	9326189059_R05C01
GSM2261316	9326189059_R06C01
P036_63630_diag	9340996003_R06C02
P036_63632_diag	9340996008_R01C01
AK_735_99	9340996035_R03C02
AK_1838_99	9340996039_R02C02
P036_63918_diag	9340996058_R01C01
GSM2261432	9341679018newLazer_R01C02
GSM2261415	9341679018newLazer_R05C01
GSM2261448	9341679038_R04C02
GSM2260761	9341679038_R05C01
GSM2261469	9341679041_R02C02
GSM2261453	9344737005_R01C02
GSM2260779	9344737005_R02C01
GSM2261053	9344737020_R03C01
GSM2261353	9344737020_R04C01
GSM2260812	9344737020_R04C02
GSM2261435	9344737020_R05C01
GSM2261502	9344737034_R02C01
GSM2261487	9344737034_R02C02
GSM2261458	9344737038_R01C02
GSM2260800	9344737038_R02C01
GSM2261409	9344737038_R05C01
GSM2260951	9344737038_R05C02
GSM2261429	9344737043_R01C01
GSM2261459	9344737043_R03C01
GSM2261470	9344737043_R06C02
GSM2261452	9344737044_R02C01
GSM2261460	9344737044_R03C01
GSM2261407	9344737073_R01C01
GSM2261468	9344737073_R04C01
GSM2261457	9344737073_R05C02
GSM2261455	9344737082_R01C02
GSM2261450	9344737104_R02C01
GSM2261286	9344737104_R02C02
GSM2260785	9344737104_R06C01
P036_63984_diag	9373550131_R06C01
P036_64114_diag	9373551108_R01C01
ICGC_MB253	9374341006_R01C01
ICGC_MB221	9374341006_R03C02
ICGC_MB218	9374341006_R06C01
ICGC_MB251	9374341006_R06C02
ICGC_MB252	9374341116_R01C01
P036_65214_diag	9379082092_R05C02
ICGC_MB224	9379086088_R01C01
ICGC_MB233	9379086088_R01C02
ICGC_MB232	9379086088_R02C01
ICGC_MB241	9379086088_R02C02
ICGC_MB240	9379086088_R03C01
ICGC_MB249	9379086088_R03C02
ICGC_MB248	9379086088_R04C01
ICGC_MB226	9379086088_R05C02
ICGC_MB225	9379086088_R06C01
ICGC_MB228	9379086089_R03C02
ICGC_MB227	9379086089_R04C01
ICGC_MB236	9379086089_R04C02
ICGC_MB235	9379086089_R05C01
ICGC_MB229	9379086095_R02C01
ICGC_MB237	9379086095_R03C01
ICGC_MB247	9379086095_R05C02
ICGC_MB230	9379086095_R06C01
Med_2112FH_primary	9379086117_R05C01
HT029_PRIM	9379086119_R01C02
ICGC_MB150	9379086119_R03C01
HT028_PRIM	9379086119_R06C01
CEF_0034	9406922108_R04C02
CEF_0035	9406922108_R05C02
CEF_0036	9406922108_R06C02
CEF_0201	9407201025_R01C02
CEF_0204	9407201025_R02C02
CEF_0207	9407201025_R03C02
CEF_0208	9407201025_R04C02
CEF_0197	9407201025_R05C01
CEF_0198	9407201025_R06C01
CEF_0211	9407201026_R01C01
CEF_0213	9407201026_R02C01
CEF_0214	9407201026_R03C01
CEF_0215	9407201026_R04C01
CEF_0216	9407201026_R05C01
CEF_0218	9407201026_R06C01
P036_65722_diag	9407201029_R06C02
P036_65728_diag	9407201030_R03C01
NMB709	9421912016_R02C01
NMB405	9421912024_R04C01
NMB518	9422493120_R06C02
P036_65844_diag	9422493151_R06C01
AK_65324	9444374135_R02C02
MD_121	9444374135_R03C01
AK_7319_07	9444374135_R04C01
AK_746_94	9444374135_R05C01
AK_65358	9444374135_R05C02
AK_65328	9444374135_R06C01
AK_65376	9444374146_R04C02
AK_65374	9444374146_R05C02
AK_65372	9444374146_R06C02
AK_65398	9444374147_R01C02
AK_65368	9444374147_R02C01
AK_65410	9444374157_R06C01
AK_65424	9444374158_R02C01
Med61	9444374166_R04C02
Med59	9444374166_R05C01
Med69	9444374166_R05C02
Med52	9444374166_R06C01
Med54	9444374166_R06C02
Med55	9444374168_R03C01
Med57	9444374168_R03C02
Med63	9444374168_R04C01
Med56	9444374168_R06C01
P036_66658_diag	9444375150_R02C01
P036_66660_diag	9444375150_R03C01
CAM_1173_MB	9444375150_R05C02
K02079	9513149158_R01C01
G965315	9513149158_R03C02
P970909	9513149159_R01C02
M946017	9513149159_R03C02
D081001	9513149159_R04C01
T015316	9513149159_R05C01
S881101	9513149159_R05C02
P036_68928_diag	9533774018_R01C02
K931205	9533774047_R02C02
B995102	9533774047_R04C01
S000123	9533774047_R04C02
B051129	9533774057_R04C01
AK_2573_08	9553932002_R01C01
AK_1_bystrow	9553932002_R02C01
MD_120	9553932002_R04C01
AK_6847_08	9553932002_R06C01
AK_1112_99	9553932029_R01C01
P036_67014_diag	9553932054_R02C02
AK_263_06	9610361022_R01C01
MD_87	9610361022_R02C02
MD_144	9610361022_R03C01
MD_155	9610361022_R03C02
AK_4999_08	9610361022_R04C02
AK_1796_94	9610361022_R05C01
AK_3962_00	9610361022_R05C02
MD_30	9610361023_R02C01
MD_37	9610361023_R02C02
MD_90	9610361023_R03C01
MD_91	9610361023_R03C02
MD_173	9610361023_R04C01
AK_6331_08	9610361023_R05C01
AK_3394_02	9610361023_R05C02
AK_3605_99	9610361023_R06C01
MD_53	9610361029_R03C01
MD_92	9610361029_R04C01
MD_58	9610361029_R04C02
MD_115	9610361029_R05C02
AK_3390_00	9610361029_R06C01
PNET30078	9647455134_R05C02
PNET30141	9647455134_R06C02
PNET30191	9647455143_R01C01
PNET350161	9647455143_R02C01
PNET350124	9647455143_R03C02
PNET30066	9647455143_R06C01
PNET350217	9647455144_R05C01
PNET30015	9647455149_R02C02
PNET30116	9647455150_R05C02
P036_68418_diag	9721366150_R04C01
SJPNET_C01	9741779008_R03C01
SJMB039	9741779008_R03C02
SJMB023	9741779008_R05C01
SJPNET_F01	9741779008_R06C01
SJPNET_E03	9741779009_R03C02
SJMB030	9741779009_R04C01
SJMB035	9741779009_R04C02
SJPNET_B03	9741779009_R06C01
SJMB024	9741779009_R06C02
SJPNET_A04	9741950098_R01C01
SJPNET_B04	9741950098_R02C01
SJPNET_D04	9741950098_R04C01
SJPNET_C05	9741950098_R05C02
SJMB03-UPN15031153	9741950098_R06C02
SJMB008	9741950103_R01C01
SJMB011	9741950103_R01C02
SJMB03-UPN13295361	9741950103_R02C02
SJMB034	9741950103_R03C01
SJPNET_E06	9741950103_R03C02
SJMB006	9741950103_R04C02
SJPNET_A06	9741950103_R05C01
SJPNET_A07	9741950104_R01C01
SJPNET_G07	9741950104_R01C02
SJPNET_A08	9741950104_R03C02
SJMB037	9741950104_R04C02
SJPNET_C08	9741950104_R05C02
SJMB010	9741950104_R06C01
SJPNET_D08	9741950104_R06C02
SJMB03-UPN14232199	9741950136_R01C01
SJPNET_G08	9741950136_R03C01
SJMB031	9741950136_R04C01
SJPNET_F09	9741950136_R04C02
SJPNET_A09	9741950136_R05C01
SJPNET_B09	9741950136_R06C01
SJMB036	9741950136_R06C02
ICGC_MB264	9741950152_R03C02
ICGC_MB265	9741950152_R04C02
ICGC_MB260	9741950152_R05C01
ICGC_MB261	9741950152_R06C01
SJPNET_H10	9741950157_R02C02
SJPNET_C10	9741950157_R03C01
SJPNET_B11	9741950157_R04C02
SJMB027	9741950157_R05C01
SJPNET_F10	9741950157_R06C01
SJMB032	9741950172_R02C02
SJPNET_H11	9741950172_R04C01
SJMB038	9741950172_R04C02
SJPNET_A12	9741950172_R05C01
SJMB017	9741950172_R05C02
ICGC_MB269	9761749012_R01C01
ICGC_MB270	9761749012_R02C01
ICGC_MB277	9761749012_R02C02
ICGC_MB271	9761749012_R03C01
ICGC_MB278	9761749012_R03C02
ICGC_MB272	9761749012_R04C01
ICGC_MB279	9761749012_R04C02
ICGC_MB280	9761749012_R05C02
ICGC_MB281	9761749012_R06C02
ICGC_MB282	9761749088_R01C01
ICGC_MB288	9761749088_R01C02
ICGC_MB285	9761749088_R04C01
ICGC_MB286	9761749088_R05C01
PNET350198	9761749106_R01C01
PNET350015	9761749106_R01C02
PNET350292	9761749106_R02C01
PNET30186	9761749106_R03C01
PNET30106	9761749106_R04C01
PNET350012	9761749106_R05C01
P036_68616_ref	9829119124_R01C02
P036_68618_ref	9829119124_R02C02
E909V87	9829119229_R01C02
E399V88	9829119229_R02C02
E744V88	9829119229_R03C02
980V93	9829119229_R05C02
G990820	9829119256_R01C01
A945810	9829119256_R02C01
B941012	9829119256_R04C01
C965609	9829119256_R04C02
C261_04	9829119256_R06C01
P036_71314_diag	9855358027_R05C01
ICGC_MB308	9855358035_R05C02
MBRep_T69	9855358048_R01C02
MBRep_T71	9855358048_R02C02
MBRep_T70	9855358048_R03C02
ICGC_MB152	9855358048_R04C02
ICGC_MB153	9855358048_R05C02
MBRep_T67	9855358048_R06C01
ICGC_MB154	9855358048_R06C02
MBRep_T79	9855358053_R01C01
ICGC_MB612	9855358053_R02C01
MB_Exm516	9855358053_R02C02
MB_Exm557	9855358053_R04C02
MB_Exm17	9855358053_R05C01
MB_Exm23	9855358053_R06C01
MB_Exm667	9855358053_R06C02
P036_71416_diag	9855358058_R06C01
MB_Exm879	9855358058_R06C02
MB_Exm999	9855358064_R01C01
MBRep_T41	9855358064_R01C02
MB_Exm1001	9855358064_R02C01
MBRep_T54	9855358064_R02C02
MB_Exm1017	9855358064_R03C01
MBRep_T27	9855358064_R04C01
MBRep_T36	9855358064_R05C01
MBRep_T40	9855358064_R06C01
MBRep_T72	9878820079_R03C01
MB_4M26	9878820079_R04C01
MB_4M33	9878820079_R05C01
P036_71800_diag	9878820127_R02C01
SJMB03-UPN9831114	9933569047_R02C02
SJMB03-UPN9734624	9933569047_R03C01
SJMB03-UPN9968740	9933569047_R03C02
SJMB03-UPN9747454	9933569047_R04C01
SJMB03-UPN9969612	9933569047_R05C02
SJMB03-UPN2466265	9934625027_R01C02
SJMB03-UPN2756681	9934625027_R03C02
SJMB014	9934625027_R04C01
SJMB03-UPN3081306	9934625027_R05C02
SJMB03-UPN2379468	9934625027_R06C01
SJMB03-UPN3102091	9934625027_R06C02
SJMB03-UPN3119926	9934625040_R01C01
SJMB009	9934625040_R02C02
SJMB03-UPN3143431	9934625040_R03C01
SJMB03-UPN3282828	9934625040_R04C01
SJMB03-UPN3792774	9934625040_R06C02
SJMB03-UPN3794195	9934625061_R01C01
SJMB03-UPN4454765	9934625061_R01C02
SJMB03-UPN4811018	9934625061_R02C02
SJMB03-UPN4041921	9934625061_R03C01
SJMB03-UPN4818024	9934625061_R03C02
SJMB03-UPN4818074	9934625061_R04C02
SJMB03-UPN4292527	9934625061_R05C01
SJMB03-UPN4902055	9934625061_R05C02
SJMB03-UPN4333871	9934625061_R06C01
SJMB029	9934625061_R06C02
SJMB03-UPN4960887	9934625063_R01C01
SJMB026	9934625063_R01C02
SJMB03-UPN5804204	9934625063_R02C02
SJMB03-UPN5845686	9934625063_R03C02
SJMB03-UPN5165636	9934625063_R04C01
SJMB03-UPN5475793	9934625063_R05C01
SJMB03-UPN5475802	9934625063_R06C01
SJMB03-UPN5999535	9934625076_R01C01
SJMB03-UPN6028306	9934625076_R02C01
SJMB03-UPN6057794	9934625076_R03C01
SJMB03-UPN7288368	9934625076_R03C02
SJMB03-UPN7388106	9934625076_R04C02
SJMB03-UPN7405173	9934625076_R05C02
SJMB03-UPN6149569	9934625076_R06C01
SJMB03-UPN7799563	9934625084_R01C01
SJMB03-UPN8025018	9934625084_R01C02
SJMB03-UPN7868481	9934625084_R02C01
SJMB03-UPN8130683	9934625084_R02C02
SJMB03-UPN8335674	9934625084_R03C02
SJMB03-UPN7934575	9934625084_R04C01
SJMB03-UPN8464310	9934625084_R04C02
SJMB03-UPN8005440	9934625084_R05C01
SJMB03-UPN8612350	9934625084_R05C02
SJMB03-UPN8011654	9934625084_R06C01
SJMB03-UPN8703775	9934625084_R06C02
SJMB03-UPN8786035	9934625088_R01C01
SJMB03-UPN8953742	9934625088_R01C02
SJMB03-UPN8820400	9934625088_R02C01
SJMB03-UPN8822971	9934625088_R03C01
SJMB03-UPN9005226	9934625088_R03C02
SJMB03-UPN9036423	9934625088_R04C02
SJMB03-UPN9164148	9934625095_R01C01
SJMB03-UPN9366306	9934625095_R01C02
SJMB03-UPN9217412	9934625095_R03C01
SJMB03-UPN9446788	9934625095_R03C02
SJMB03-UPN9454649	9934625095_R04C02
SJMB03-UPN9242860	9934625095_R06C01
SJMB03-UPN10381525	9934987047_R01C02
SJMB03-UPN10423235	9934987047_R02C02
SJMB03-UPN10295984	9934987047_R04C01
SJMB03-UPN10340069	9934987047_R05C01
SJMB03-UPN10520881	9934987047_R05C02
SJMB03-UPN10379056	9934987047_R06C01
SJMB03-UPN10542018	9934987047_R06C02
SJMB03-UPN10722101	9934987058_R01C01
SJMB03-UPN10764742	9934987058_R02C01
SJMB03-UPN11501005	9934987058_R04C02
SJMB03-UPN12077324	9934987058_R05C02
SJMB03-UPN11020253	9934987058_R06C01
SJMB03-UPN12094155	9934987058_R06C02
SJMB03-UPN16928137	9934987065_R01C02
SJMB03-UPN16370185	9934987065_R03C01
SJMB03-UPN16684807	9934987065_R04C01
SJMB03-UPN17751760	9934987065_R04C02
SJMB03-UPN16842608	9934987065_R05C01
SJMB03-UPN18059854	9934987065_R05C02
SJMB03-UPN16865026	9934987065_R06C01
SJMB03-UPN18076870	9934987065_R06C02
SJMB03-UPN18156964	9934987066_R02C01
SJMB03-UPN18480570	9934987066_R03C01
SJMB03-UPN18683036	9934987066_R05C01
SJMB03-UPN18743071	9934987066_R06C01
SJMB03-UPN14351656	9934987074_R01C02
SJMB03-UPN13340794	9934987082_R02C01
SJMB03-UPN13374503	9934987082_R04C01
SJMB03-UPN13735394	9934987082_R04C02
SJMB03-UPN13428086	9934987082_R05C01
SJMB03-UPN13833238	9934987082_R05C02
SJMB03-UPN13511479	9934987082_R06C01
SJMB03-UPN16310722	9934987087_R02C01
SJMB03-UPN14153398	9934987087_R04C02
SJMB03-UPN14195527	9934987087_R06C02
SJMB03-UPN14197303	9934987103_R01C01
SJMB03-UPN14442557	9934987103_R02C02
SJMB03-UPN14502986	9934987103_R04C02
SJMB03-UPN14337204	9934987103_R05C01
SJMB03-UPN7853407	9934987103_R06C01
SJMB03-UPN14561469	9934987103_R06C02
SJMB03-UPN14562464	9934987105_R01C01
SJMB03-UPN15008521	9934987105_R01C02
SJMB03-UPN14701055	9934987105_R02C01
SJMB03-UPN15049371	9934987105_R02C02
SJMB03-UPN14746025	9934987105_R03C01
SJMB03-UPN14871945	9934987105_R04C01
SJMB03-UPN15082027	9934987105_R04C02
SJMB03-UPN14922134	9934987105_R05C01
SJMB03-UPN15392931	9934987115_R01C02
SJMB03-UPN15190678	9934987115_R02C01
SJMB03-UPN15565976	9934987115_R02C02
SJMB03-UPN15223250	9934987115_R03C01
SJMB03-UPN16125307	9934987115_R03C02
SJMB03-UPN15246454	9934987115_R04C01
SJMB03-UPN16209888	9934987115_R04C02
SJMB03-UPN15259653	9934987115_R05C01
SJMB03-UPN16311488	9934987136_R05C02
E998_90	9968646113_R01C01
E613_90	9968646113_R04C01
P036_69804_diag	9969477017_R01C02
P036_69988_ref	9969477061_R04C01
ICGC_MB294	9969477090_R01C02
ICGC_MB292	9969477090_R05C01
ICGC_MB293	9969477090_R06C01
ICGC_MB302	9969477099_R04C02
ICGC_MB303	9969477099_R05C02
ICGC_MB296	9969477111_R01C02
ICGC_MB297	9969477111_R03C02
ICGC_MB304	9969477111_R06C01
