# Supplementary material for: Medulloblastoma group 3 and 4 tumors comprise a clinically and biologically significant expression continuum reflecting human cerebellar development
Source: Cell Rep. 2022 Aug 3;40(5):111162. doi: 10.1016/j.celrep.2022.111162 (PMC9638015; doi:10.1016/j.celrep.2022.111162)
Supplement: Table S3. Cophenetic/reproducibility indices from NMF analysis of bulk MB cohort, related to Figure 1 — The first 4 tables (average silhouette width, average sample reproducibility, Cohen’s kappa, corrected Rand) represent the averages of different reproducibility and robustness indices following bootstrapping and resampling of various combinations of (k) metagenes and (c) clusters. The bottom table (cophenetic measurements unresampled) gives the more straightforward unresampled but multi-run NMF consensus cophenetic indices and silhouette scores at different ranks (k) of metagene. [file mmc4.xlsx]

## Sheet: silWidth
Various cophenetic/reproducibility measurements calculated upon resampling for different combinations of K metagenes and C clusters
Average Silouhette Width	K3	K4	K5	K6	K7	K8	K9	K10
C3	0.749961	0.654274	0.623682	0.589892	0.565154	0.535167	0.520801	0.518511
C4	0.740226	0.719929	0.745274	0.698224	0.659575	0.630524	0.608037	0.595856
C5	0.676092	0.62215	0.702508	0.604805	0.575661	0.533349	0.554836	0.572355
C6	0.667748	0.622689	0.614698	0.618198	0.59375	0.559418	0.573182	0.510582
C7	0.633204	0.619597	0.620871	0.620247	0.566689	0.548623	0.569414	0.582447
C8	0.64096	0.603705	0.586194	0.570891	0.569314	0.558765	0.576683	0.592903
C9	0.629415	0.546142	0.589367	0.530932	0.539493	0.516738	0.54129	0.556222
C10	0.609949	0.588961	0.567501	0.508656	0.535131	0.495706	0.531347	0.545664
			0.575499
Average Sample Reproducibility	K3	K4	K5	K6	K7	K8	K9	K10
C3	98.7066	99.0416	93.1647	92.8593	92.2074	92.1493	90.5835	89.7778
C4	97.5407	98.1709	98.7464	96.6838	96.7726	96.5698	95.8108	95.2034
C5	98.6587	97.3516	92.3806	87.6148	85.0519	85.8416	91.265	94.1652
C6	95.0735	96.8672	96.2587	94.212	91.1123	90.9766	92.5425	82.3123
C7	91.5271	91.7823	94.7043	90.6234	93.2877	93.5453	87.9977	94.0855
C8	97.7105	92.1459	87.0245	89.6821	96.3476	94.1766	92.441	90.049
C9	96.6655	87.7755	97.1123	84.955	89.535	91.1362	92.5117	93.6057
C10	90.8581	96.7271	89.4758	84.2256	86	87.6912	87.9362	89.5305
Cohens Cappa	K3	K4	K5	K6	K7	K8	K9	K10
C3	0.971072	0.646821	0.686363	0.658979	0.686338	0.697524	0.713869	0.73598
C4	0.963097	0.943731	0.974263	0.944991	0.942603	0.95014	0.933581	0.917794
C5	0.950132	0.931681	0.896214	0.822742	0.763087	0.803946	0.862263	0.782155
C6	0.922759	0.915087	0.921074	0.89568	0.842347	0.851071	0.897514	0.733305
C7	0.863998	0.865845	0.886914	0.858068	0.899747	0.892075	0.792836	0.889198
C8	0.944582	0.767444	0.804483	0.860889	0.933515	0.910814	0.900723	0.864979
C9	0.940527	0.811265	0.886785	0.762783	0.82161	0.876569	0.892834	0.911462
C10	0.853871	0.813639	0.849135	0.780549	0.774669	0.83462	0.795168	0.844881
correctedRand	K3	K4	K5	K6	K7	K8	K9	K10
C3	0.954086	0.527768	0.591307	0.559695	0.588055	0.603268	0.626209	0.654372
C4	0.950934	0.918384	0.950484	0.896054	0.885461	0.905458	0.881746	0.85595
C5	0.896441	0.879104	0.871004	0.714953	0.680021	0.718358	0.761259	0.641679
C6	0.884128	0.857908	0.853334	0.803138	0.736873	0.759232	0.827259	0.664842
C7	0.808991	0.806495	0.835546	0.799088	0.845598	0.808726	0.781355	0.802369
C8	0.913486	0.734061	0.77525	0.818441	0.878013	0.834212	0.845652	0.802568
C9	0.913329	0.7849	0.862724	0.735631	0.756919	0.796145	0.827673	0.849904
C10	0.818469	0.758705	0.839436	0.745445	0.711748	0.793438	0.755218	0.799612
cophenetic measurements unresampled (multi-run NMF consensus)
rank	cophenetic	silhouette
3	0.965883	0.86088
4	0.978132	0.860174
5	0.976071	0.827088
6	0.972025	0.745244
7	0.95993	0.618628
8	0.955852	0.58302
9	0.956554	0.605011
10	0.955445	0.650732

## Sheet: Sheet1
rank	cophenetic	silhouette.consensus
3	0.965883	0.86088
4	0.978132	0.860174
5	0.976071	0.827088
6	0.972025	0.745244
7	0.95993	0.618628
8	0.955852	0.58302
9	0.956554	0.605011
10	0.955445	0.650732
