# Supplementary material for: Medulloblastoma group 3 and 4 tumors comprise a clinically and biologically significant expression continuum reflecting human cerebellar development
Source: Cell Rep. 2022 Aug 3;40(5):111162. doi: 10.1016/j.celrep.2022.111162 (PMC9638015; doi:10.1016/j.celrep.2022.111162)
Supplement: Table S4. Ranking of genes according to G3/G4 metagene content, related to Figure 1 [file mmc5.xlsx]

## Sheet: ranking
ensembl_gene_id	hgnc_symbol	ranking_statistic
ENSG00000100889	PCK2	25.5206
ENSG00000250592		23.316
ENSG00000274373		22.8996
ENSG00000125733	TRIP10	22.6917
ENSG00000104341	LAPTM4B	22.5466
ENSG00000172270	BSG	22.5097
ENSG00000096060	FKBP5	22.3683
ENSG00000203756	TMEM244	22.0312
ENSG00000174021	GNG5	21.5537
ENSG00000142627	EPHA2	21.4814
ENSG00000143924	EML4	21.2995
ENSG00000260293		21.1163
ENSG00000148600	CDHR1	20.9264
ENSG00000167791	CABP2	20.6825
ENSG00000132676	DAP3	20.2754
ENSG00000146376	ARHGAP18	20.2153
ENSG00000169071	ROR2	19.9887
ENSG00000198570	RD3	19.8898
ENSG00000081148	IMPG2	19.6366
ENSG00000113389	NPR3	19.4935
ENSG00000127334	DYRK2	19.4329
ENSG00000126259	KIRREL2	19.4295
ENSG00000121297	TSHZ3	19.4034
ENSG00000111664	GNB3	19.361
ENSG00000179284	DAND5	19.3574
ENSG00000166482	MFAP4	19.1785
ENSG00000065485	PDIA5	18.9635
ENSG00000179270	PCARE	18.7125
ENSG00000110104	CCDC86	18.7024
ENSG00000211752	TRBV27	18.6423
ENSG00000187479	C11orf96	18.5605
ENSG00000129911	KLF16	18.5537
ENSG00000151062	CACNA2D4	18.5377
ENSG00000164649	CDCA7L	18.5179
ENSG00000129673	AANAT	18.4465
ENSG00000159399	HK2	18.443
ENSG00000164253	WDR41	18.3966
ENSG00000112041	TULP1	18.3263
ENSG00000113319	RASGRF2	18.3223
ENSG00000100804	PSMB5	18.117
ENSG00000138131	LOXL4	18.0542
ENSG00000182158	CREB3L2	17.9209
ENSG00000112578	BYSL	17.8899
ENSG00000259129	LINC00648	17.7288
ENSG00000151576	QTRT2	17.6987
ENSG00000182379	NXPH4	17.698
ENSG00000124225	PMEPA1	17.6222
ENSG00000175287	PHYHD1	17.5268
ENSG00000137166	FOXP4	17.5074
ENSG00000152229	PSTPIP2	17.4598
ENSG00000081248	CACNA1S	17.369
ENSG00000198586	TLK1	17.3108
ENSG00000128973	CLN6	17.2275
ENSG00000119280	C1orf198	17.1834
ENSG00000186297	GABRA5	16.9933
ENSG00000152234	ATP5F1A	16.9446
ENSG00000204060	FOXO6	16.9164
ENSG00000187634	SAMD11	16.8942
ENSG00000170275	CRTAP	16.8577
ENSG00000088387	DOCK9	16.7998
ENSG00000162851	TFB2M	16.6675
ENSG00000162946	DISC1	16.6132
ENSG00000253123		16.6019
ENSG00000115350	POLE4	16.5571
ENSG00000125851	PCSK2	16.515
ENSG00000173905	GOLIM4	16.5009
ENSG00000080200	CRYBG3	16.497
ENSG00000122694	GLIPR2	16.444
ENSG00000168792	ABHD15	16.4337
ENSG00000139263	LRIG3	16.4165
ENSG00000117593	DARS2	16.3791
ENSG00000117592	PRDX6	16.3714
ENSG00000225968	ELFN1	16.3628
ENSG00000117450	PRDX1	16.3273
ENSG00000099260	PALMD	16.2961
ENSG00000162623	TYW3	16.2627
ENSG00000169439	SDC2	16.1811
ENSG00000164086	DUSP7	16.1459
ENSG00000125753	VASP	16.1118
ENSG00000215039	CD27-AS1	16.0889
ENSG00000105447	GRWD1	16.0874
ENSG00000267506		16.0267
ENSG00000037897	METTL1	16.0129
ENSG00000136997	MYC	15.9742
ENSG00000142864	SERBP1	15.9641
ENSG00000116791	CRYZ	15.964
ENSG00000136630	HLX	15.9276
ENSG00000116478	HDAC1	15.8941
ENSG00000143479	DYRK3	15.863
ENSG00000137309	HMGA1	15.8536
ENSG00000160818	GPATCH4	15.853
ENSG00000129757	CDKN1C	15.7564
ENSG00000184428	TOP1MT	15.749
ENSG00000227716		15.7144
ENSG00000132386	SERPINF1	15.6363
ENSG00000085491	SLC25A24	15.6269
ENSG00000161270	NPHS1	15.5966
ENSG00000105202	FBL	15.5333
ENSG00000101444	AHCY	15.5181
ENSG00000064115	TM7SF3	15.4919
ENSG00000165175	MID1IP1	15.4838
ENSG00000117133	RPF1	15.4646
ENSG00000066629	EML1	15.4514
ENSG00000106554	CHCHD3	15.4254
ENSG00000116991	SIPA1L2	15.4229
ENSG00000113407	TARS1	15.4099
ENSG00000067533	RRP15	15.3824
ENSG00000238243	OR2W3	15.3374
ENSG00000143321	HDGF	15.3351
ENSG00000243678	NME2	15.2463
ENSG00000172493	AFF1	15.2368
ENSG00000175061	SNHG29	15.1639
ENSG00000111305	GSG1	15.1528
ENSG00000123131	PRDX4	15.0901
ENSG00000150753	CCT5	15.0693
ENSG00000115946	PNO1	15.038
ENSG00000163629	PTPN13	15.036
ENSG00000123329	ARHGAP9	15.0103
ENSG00000145604	SKP2	14.8892
ENSG00000162385	MAGOH	14.8737
ENSG00000143612	C1orf43	14.8593
ENSG00000184156	KCNQ3	14.8564
ENSG00000158089	GALNT14	14.8545
ENSG00000137814	HAUS2	14.8361
ENSG00000111669	TPI1	14.8336
ENSG00000164889	SLC4A2	14.825
ENSG00000167491	GATAD2A	14.8097
ENSG00000162722	TRIM58	14.7785
ENSG00000187676	B3GLCT	14.7321
ENSG00000089157	RPLP0	14.6882
ENSG00000136237	RAPGEF5	14.6631
ENSG00000104626	ERI1	14.6421
ENSG00000113328	CCNG1	14.6155
ENSG00000197498	RPF2	14.6095
ENSG00000164818	DNAAF5	14.601
ENSG00000089902	RCOR1	14.5643
ENSG00000066735	KIF26A	14.5296
ENSG00000144847	IGSF11	14.4962
ENSG00000141510	TP53	14.4893
ENSG00000152061	RABGAP1L	14.4743
ENSG00000156508	EEF1A1	14.4613
ENSG00000171055	FEZ2	14.426
ENSG00000166407	LMO1	14.4018
ENSG00000005100	DHX33	14.4012
ENSG00000161970	RPL26	14.3693
ENSG00000171863	RPS7	14.3518
ENSG00000117155	SSX2IP	14.3306
ENSG00000166086	JAM3	14.2953
ENSG00000198755	RPL10A	14.2622
ENSG00000229191		14.2502
ENSG00000102007	PLP2	14.205
ENSG00000223764	LINC02593	14.1824
ENSG00000165389	SPTSSA	14.0817
ENSG00000113460	BRIX1	14.0803
ENSG00000023697	DERA	14.0697
ENSG00000146731	CCT6A	14.0635
ENSG00000134697	GNL2	14.0624
ENSG00000112276	BVES	14.0367
ENSG00000169855	ROBO1	14.0215
ENSG00000126457	PRMT1	14.0178
ENSG00000204033	LRIT2	13.9775
ENSG00000065911	MTHFD2	13.9698
ENSG00000118217	ATF6	13.9617
ENSG00000147606	SLC26A7	13.9163
ENSG00000055118	KCNH2	13.9112
ENSG00000164292	RHOBTB3	13.8914
ENSG00000140263	SORD	13.8812
ENSG00000005022	SLC25A5	13.8811
ENSG00000243144		13.8807
ENSG00000163006	CCDC138	13.876
ENSG00000146950	SHROOM2	13.8554
ENSG00000079691	CARMIL1	13.8329
ENSG00000116489	CAPZA1	13.819
ENSG00000117448	AKR1A1	13.8173
ENSG00000269994	LINC02893	13.809
ENSG00000168275	COA6	13.8059
ENSG00000128294	TPST2	13.7854
ENSG00000185924	RTN4RL1	13.7778
ENSG00000137413	TAF8	13.7592
ENSG00000128595	CALU	13.7476
ENSG00000116191	RALGPS2	13.743
ENSG00000130741	EIF2S3	13.7003
ENSG00000180573	H2AC6	13.6829
ENSG00000122642	FKBP9	13.6693
ENSG00000188107	EYS	13.6544
ENSG00000108518	PFN1	13.6538
ENSG00000134909	ARHGAP32	13.6525
ENSG00000188859	FAM78B	13.6422
ENSG00000138442	WDR12	13.6261
ENSG00000105722	ERF	13.612
ENSG00000172785	CBWD1	13.5973
ENSG00000138777	PPA2	13.5911
ENSG00000120725	SIL1	13.5792
ENSG00000197587	DMBX1	13.5729
ENSG00000063046	EIF4B	13.5702
ENSG00000116717	GADD45A	13.5446
ENSG00000122406	RPL5	13.5281
ENSG00000185630	PBX1	13.5164
ENSG00000129535	NRL	13.5152
ENSG00000140988	RPS2	13.5125
ENSG00000163811	WDR43	13.5085
ENSG00000231107	LINC01508	13.5072
ENSG00000158813	EDA	13.4562
ENSG00000129667	RHBDF2	13.4463
ENSG00000139641	ESYT1	13.4389
ENSG00000265681	RPL17	13.4236
ENSG00000215256	DHRS4-AS1	13.4182
ENSG00000100300	TSPO	13.4011
ENSG00000110921	MVK	13.3784
ENSG00000111300	NAA25	13.354
ENSG00000142233	NTN5	13.3439
ENSG00000159388	BTG2	13.3432
ENSG00000105438	KDELR1	13.3406
ENSG00000142949	PTPRF	13.3388
ENSG00000213553	RPLP0P6	13.3282
ENSG00000152558	TMEM123	13.3027
ENSG00000114767	RRP9	13.2987
ENSG00000148841	ITPRIP	13.297
ENSG00000241111		13.2952
ENSG00000111665	CDCA3	13.2654
ENSG00000130300	PLVAP	13.2584
ENSG00000066855	MTFR1	13.218
ENSG00000120800	UTP20	13.2057
ENSG00000007866	TEAD3	13.1972
ENSG00000169946	ZFPM2	13.1755
ENSG00000112787	FBRSL1	13.1657
ENSG00000214160	ALG3	13.1528
ENSG00000088451	TGDS	13.1466
ENSG00000073417	PDE8A	13.1419
ENSG00000064199	SPA17	13.111
ENSG00000120992	LYPLA1	13.11
ENSG00000134690	CDCA8	13.09
ENSG00000148935	GAS2	13.0825
ENSG00000183161	FANCF	13.0799
ENSG00000143799	PARP1	13.0795
ENSG00000203875	SNHG5	13.0709
ENSG00000176619	LMNB2	13.0569
ENSG00000184985	SORCS2	13.0462
ENSG00000155561	NUP205	13.0449
ENSG00000104408	EIF3E	13.0444
ENSG00000100902	PSMA6	13.0373
ENSG00000163468	CCT3	13.0313
ENSG00000155380	SLC16A1	13.006
ENSG00000047617	ANO2	12.9956
ENSG00000176406	RIMS2	12.995
ENSG00000115457	IGFBP2	12.986
ENSG00000143771	CNIH4	12.983
ENSG00000147912	FBXO10	12.9186
ENSG00000156697	UTP14A	12.9117
ENSG00000112425	EPM2A	12.9105
ENSG00000227063	RPL41P1	12.9045
ENSG00000171453	POLR1C	12.882
ENSG00000100528	CNIH1	12.8611
ENSG00000004660	CAMKK1	12.8543
ENSG00000138413	IDH1	12.8483
ENSG00000123992	DNPEP	12.8461
ENSG00000112759	SLC29A1	12.8359
ENSG00000139053	PDE6H	12.823
ENSG00000183527	PSMG1	12.8184
ENSG00000177192	PUS1	12.8177
ENSG00000112667	DNPH1	12.8141
ENSG00000113643	RARS1	12.8126
ENSG00000115825	PRKD3	12.8122
ENSG00000134419	RPS15A	12.7647
ENSG00000231290	APCDD1L-DT	12.7584
ENSG00000178235	SLITRK1	12.7483
ENSG00000106415	GLCCI1	12.7437
ENSG00000229117	RPL41	12.7359
ENSG00000151353	TMEM18	12.7281
ENSG00000116221	MRPL37	12.7241
ENSG00000197565	COL4A6	12.7077
ENSG00000125835	SNRPB	12.7031
ENSG00000152749	GPR180	12.703
ENSG00000095209	TMEM38B	12.6908
ENSG00000114423	CBLB	12.6639
ENSG00000107187	LHX3	12.6328
ENSG00000114850	SSR3	12.6161
ENSG00000067167	TRAM1	12.6049
ENSG00000139428	MMAB	12.5958
ENSG00000100344	PNPLA3	12.5825
ENSG00000177954	RPS27	12.5724
ENSG00000100744	GSKIP	12.55
ENSG00000164897	TMUB1	12.5458
ENSG00000236819	LINC01563	12.5383
ENSG00000160410	SHKBP1	12.5379
ENSG00000132792	CTNNBL1	12.5219
ENSG00000116898	MRPS15	12.5132
ENSG00000119326	CTNNAL1	12.5126
ENSG00000113966	ARL6	12.4752
ENSG00000158321	AUTS2	12.4724
ENSG00000205476	CCDC85C	12.4618
ENSG00000213741	RPS29	12.4598
ENSG00000188158	NHS	12.4537
ENSG00000163637	PRICKLE2	12.4259
ENSG00000104756	KCTD9	12.4127
ENSG00000213047	DENND1B	12.4086
ENSG00000164587	RPS14	12.4001
ENSG00000168438	CDC40	12.399
ENSG00000163634	THOC7	12.3944
ENSG00000180992	MRPL14	12.3919
ENSG00000135521	LTV1	12.3902
ENSG00000163938	GNL3	12.3792
ENSG00000137955	RABGGTB	12.3745
ENSG00000135763	URB2	12.3631
ENSG00000151414	NEK7	12.3501
ENSG00000162244	RPL29	12.3476
ENSG00000141384	TAF4B	12.3466
ENSG00000164199	ADGRV1	12.3448
ENSG00000182004	SNRPE	12.3429
ENSG00000163584	RPL22L1	12.3364
ENSG00000181751	MACIR	12.3334
ENSG00000237819	CDK6-AS1	12.3333
ENSG00000117143	UAP1	12.3286
ENSG00000105939	ZC3HAV1	12.3204
ENSG00000166986	MARS1	12.3113
ENSG00000144895	EIF2A	12.2937
ENSG00000215021	PHB2	12.2574
ENSG00000162878	PKDCC	12.2563
ENSG00000011304	PTBP1	12.2488
ENSG00000011028	MRC2	12.2461
ENSG00000104472	CHRAC1	12.2452
ENSG00000166206	GABRB3	12.2417
ENSG00000234741	GAS5	12.2389
ENSG00000168495	POLR3D	12.2269
ENSG00000137547	MRPL15	12.222
ENSG00000080166	DCT	12.2096
ENSG00000114942	EEF1B2	12.206
ENSG00000182899	RPL35A	12.1961
ENSG00000198856	OSTC	12.1545
ENSG00000173207	CKS1B	12.1425
ENSG00000164346	NSA2	12.1349
ENSG00000173473	SMARCC1	12.1303
ENSG00000180891	CUEDC1	12.1277
ENSG00000162383	SLC1A7	12.1097
ENSG00000224152		12.1023
ENSG00000094916	CBX5	12.0925
ENSG00000136231	IGF2BP3	12.0813
ENSG00000090661	CERS4	12.0764
ENSG00000180979	LRRC57	12.0654
ENSG00000179041	RRS1	12.0632
ENSG00000137868	STRA6	12.046
ENSG00000130635	COL5A1	12.0252
ENSG00000139372	TDG	12.0166
ENSG00000168028	RPSA	12.0022
ENSG00000125871	MGME1	11.9655
ENSG00000108961	RANGRF	11.9581
ENSG00000113805	CNTN3	11.9506
ENSG00000106628	POLD2	11.9307
ENSG00000160688	FLAD1	11.9297
ENSG00000113272	THG1L	11.9265
ENSG00000113739	STC2	11.9181
ENSG00000127152	BCL11B	11.9132
ENSG00000064102	INTS13	11.9041
ENSG00000145741	BTF3	11.9001
ENSG00000071564	TCF3	11.8871
ENSG00000196205	EEF1A1P5	11.8749
ENSG00000240024	LINC00888	11.8661
ENSG00000127928	GNGT1	11.8641
ENSG00000163479	SSR2	11.8555
ENSG00000104722	NEFM	11.8442
ENSG00000198768	APCDD1L	11.8429
ENSG00000135486	HNRNPA1	11.8375
ENSG00000072182	ASIC4	11.8296
ENSG00000131652	THOC6	11.8241
ENSG00000108561	C1QBP	11.8172
ENSG00000133706	LARS1	11.8165
ENSG00000155254	MARVELD1	11.8154
ENSG00000197157	SND1	11.8124
ENSG00000139219	COL2A1	11.7839
ENSG00000139220	PPFIA2	11.7817
ENSG00000112658	SRF	11.7683
ENSG00000104976	SNAPC2	11.7654
ENSG00000108515	ENO3	11.7594
ENSG00000178425	NT5DC1	11.7581
ENSG00000169756	LIMS1	11.7364
ENSG00000073861	TBX21	11.7338
ENSG00000129221	AIPL1	11.7151
ENSG00000163597	SNHG16	11.7145
ENSG00000117399	CDC20	11.7132
ENSG00000185414	MRPL30	11.7042
ENSG00000167775	CD320	11.7029
ENSG00000089009	RPL6	11.6784
ENSG00000181163	NPM1	11.6721
ENSG00000178921	PFAS	11.6665
ENSG00000111845	PAK1IP1	11.6553
ENSG00000128050	PAICS	11.6537
ENSG00000167771	RCOR2	11.6518
ENSG00000145901	TNIP1	11.6441
ENSG00000184216	IRAK1	11.6433
ENSG00000198918	RPL39	11.5998
ENSG00000119285	HEATR1	11.5954
ENSG00000148303	RPL7A	11.5866
ENSG00000058804	NDC1	11.5638
ENSG00000133710	SPINK5	11.5455
ENSG00000143333	RGS16	11.5381
ENSG00000103512	NOMO1	11.5328
ENSG00000156475	PPP2R2B	11.5325
ENSG00000256269	HMBS	11.5269
ENSG00000070756	PABPC1	11.5261
ENSG00000156928	MALSU1	11.5255
ENSG00000132768	DPH2	11.5217
ENSG00000107099	DOCK8	11.5193
ENSG00000204628	RACK1	11.5177
ENSG00000145012	LPP	11.5164
ENSG00000136261	BZW2	11.5024
ENSG00000188846	RPL14	11.4868
ENSG00000105552	BCAT2	11.4794
ENSG00000105373	NOP53	11.4628
ENSG00000205339	IPO7	11.4369
ENSG00000177410	ZFAS1	11.4237
ENSG00000143486	EIF2D	11.4233
ENSG00000144381	HSPD1	11.4117
ENSG00000138430	OLA1	11.4006
ENSG00000129521	EGLN3	11.3961
ENSG00000184220	CMSS1	11.3954
ENSG00000140374	ETFA	11.3883
ENSG00000142937	RPS8	11.3833
ENSG00000064651	SLC12A2	11.3639
ENSG00000187772	LIN28B	11.3577
ENSG00000017427	IGF1	11.3454
ENSG00000163818	LZTFL1	11.3293
ENSG00000148484	RSU1	11.3284
ENSG00000187840	EIF4EBP1	11.3139
ENSG00000197969	VPS13A	11.3108
ENSG00000150893	FREM2	11.3097
ENSG00000132507	EIF5A	11.3076
ENSG00000183971	NPW	11.2995
ENSG00000147677	EIF3H	11.2993
ENSG00000173826	KCNH6	11.2681
ENSG00000186648	CARMIL3	11.2631
ENSG00000144278	GALNT13	11.2598
ENSG00000106799	TGFBR1	11.2541
ENSG00000158710	TAGLN2	11.2427
ENSG00000167747	C19orf48	11.2089
ENSG00000261873	SMIM36	11.1927
ENSG00000114302	PRKAR2A	11.1878
ENSG00000095015	MAP3K1	11.1818
ENSG00000105677	TMEM147	11.1725
ENSG00000184489	PTP4A3	11.1711
ENSG00000160124	MIX23	11.1581
ENSG00000058668	ATP2B4	11.1574
ENSG00000166226	CCT2	11.1569
ENSG00000177283	FZD8	11.1436
ENSG00000049323	LTBP1	11.1398
ENSG00000064687	ABCA7	11.129
ENSG00000157870	PRXL2B	11.1128
ENSG00000254377	MIR124-2HG	11.1104
ENSG00000010292	NCAPD2	11.109
ENSG00000124614	RPS10	11.1084
ENSG00000146701	MDH2	11.0971
ENSG00000167081	PBX3	11.091
ENSG00000160113	NR2F6	11.0874
ENSG00000160471	COX6B2	11.0861
ENSG00000126768	TIMM17B	11.0859
ENSG00000130811	EIF3G	11.0832
ENSG00000144810	COL8A1	11.0695
ENSG00000132341	RAN	11.0684
ENSG00000136518	ACTL6A	11.0596
ENSG00000111450	STX2	11.0586
ENSG00000144354	CDCA7	11.0497
ENSG00000140853	NLRC5	11.0369
ENSG00000104881	PPP1R13L	11.0282
ENSG00000159131	GART	11.0281
ENSG00000135185	TMEM243	11.0208
ENSG00000148737	TCF7L2	11.0104
ENSG00000100296	THOC5	11.0102
ENSG00000088756	ARHGAP28	11.0101
ENSG00000175426	PCSK1	10.9979
ENSG00000163636	PSMD6	10.9928
ENSG00000112039	FANCE	10.9836
ENSG00000143222	UFC1	10.9807
ENSG00000163931	TKT	10.9783
ENSG00000157557	ETS2	10.9618
ENSG00000082497	SERTAD4	10.9556
ENSG00000070785	EIF2B3	10.9553
ENSG00000162073	PAQR4	10.9545
ENSG00000048140	TSPAN17	10.9436
ENSG00000149273	RPS3	10.9429
ENSG00000147604	RPL7	10.9408
ENSG00000162063	CCNF	10.9216
ENSG00000188153	COL4A5	10.9216
ENSG00000069702	TGFBR3	10.9079
ENSG00000105640	RPL18A	10.9067
ENSG00000164707	SLC13A4	10.9006
ENSG00000125734	GPR108	10.8984
ENSG00000139146	SINHCAF	10.8858
ENSG00000281344	HELLPAR	10.8851
ENSG00000134333	LDHA	10.8771
ENSG00000167565	SERTAD3	10.8651
ENSG00000244151		10.8593
ENSG00000111832	RWDD1	10.8517
ENSG00000124172	ATP5F1E	10.851
ENSG00000161960	EIF4A1	10.849
ENSG00000083845	RPS5	10.8358
ENSG00000006634	DBF4	10.833
ENSG00000163322	ABRAXAS1	10.8309
ENSG00000105835	NAMPT	10.8158
ENSG00000178035	IMPDH2	10.7978
ENSG00000170779	CDCA4	10.7868
ENSG00000156831	NSMCE2	10.7779
ENSG00000141101	NOB1	10.7708
ENSG00000169251	NMD3	10.7617
ENSG00000136436	CALCOCO2	10.7609
ENSG00000112306	RPS12	10.7563
ENSG00000141994	DUS3L	10.7535
ENSG00000138074	SLC5A6	10.752
ENSG00000160691	SHC1	10.7503
ENSG00000185112	FAM43A	10.739
ENSG00000166130	IKBIP	10.7373
ENSG00000033050	ABCF2	10.7367
ENSG00000116830	TTF2	10.7351
ENSG00000172053	QARS1	10.7339
ENSG00000140612	SEC11A	10.7311
ENSG00000155090	KLF10	10.7065
ENSG00000105329	TGFB1	10.7029
ENSG00000178999	AURKB	10.6955
ENSG00000150394	CDH8	10.6806
ENSG00000171450	CDK5R2	10.6784
ENSG00000269821	KCNQ1OT1	10.6779
ENSG00000243710	CFAP57	10.6769
ENSG00000157680	DGKI	10.6764
ENSG00000234456	MAGI2-AS3	10.6758
ENSG00000227081		10.633
ENSG00000171793	CTPS1	10.6325
ENSG00000142676	RPL11	10.6195
ENSG00000100316	RPL3	10.618
ENSG00000170854	RIOX2	10.6176
ENSG00000073008	PVR	10.6172
ENSG00000164362	TERT	10.6127
ENSG00000111639	MRPL51	10.6121
ENSG00000091127	PUS7	10.6097
ENSG00000184182	UBE2F	10.6087
ENSG00000128944	KNSTRN	10.605
ENSG00000123684	LPGAT1	10.6042
ENSG00000152455	SUV39H2	10.6012
ENSG00000117543	DPH5	10.594
ENSG00000233476	EEF1A1P6	10.5911
ENSG00000205060	SLC35B4	10.5873
ENSG00000163710	PCOLCE2	10.5838
ENSG00000155438	NIFK	10.5664
ENSG00000162885	B3GALNT2	10.5639
ENSG00000171425	ZNF581	10.5636
ENSG00000161016	RPL8	10.5536
ENSG00000105372	RPS19	10.553
ENSG00000212747	RTL8B	10.5509
ENSG00000162714	ZNF496	10.5475
ENSG00000100304	TTLL12	10.5469
ENSG00000108107	RPL28	10.5464
ENSG00000164934	DCAF13	10.5439
ENSG00000154380	ENAH	10.543
ENSG00000136628	EPRS1	10.536
ENSG00000100353	EIF3D	10.5359
ENSG00000101773	RBBP8	10.5198
ENSG00000157216	SSBP3	10.4983
ENSG00000065150	IPO5	10.4945
ENSG00000239900	ADSL	10.4895
ENSG00000221867	MAGEA3	10.4875
ENSG00000072571	HMMR	10.4796
ENSG00000100814	CCNB1IP1	10.4785
ENSG00000159167	STC1	10.4772
ENSG00000241343	RPL36A	10.4666
ENSG00000153814	JAZF1	10.465
ENSG00000183779	ZNF703	10.4613
ENSG00000048162	NOP16	10.4601
ENSG00000142541	RPL13A	10.4591
ENSG00000143870	PDIA6	10.4476
ENSG00000145781	COMMD10	10.4185
ENSG00000135778	NTPCR	10.4146
ENSG00000008405	CRY1	10.395
ENSG00000167658	EEF2	10.3908
ENSG00000145592	RPL37	10.3876
ENSG00000119599	DCAF4	10.37
ENSG00000134057	CCNB1	10.364
ENSG00000169692	AGPAT2	10.3587
ENSG00000071205	ARHGAP10	10.3569
ENSG00000198839	ZNF277	10.3568
ENSG00000175906	ARL4D	10.3532
ENSG00000131778	CHD1L	10.3194
ENSG00000107796	ACTA2	10.3172
ENSG00000116237	ICMT	10.3095
ENSG00000083457	ITGAE	10.3043
ENSG00000017260	ATP2C1	10.3027
ENSG00000147419	CCDC25	10.2989
ENSG00000075702	WDR62	10.2911
ENSG00000179115	FARSA	10.281
ENSG00000139329	LUM	10.2793
ENSG00000105193	RPS16	10.2587
ENSG00000110060	PUS3	10.256
ENSG00000074695	LMAN1	10.2506
ENSG00000181026	AEN	10.2501
ENSG00000189007	ADAT2	10.244
ENSG00000106028	SSBP1	10.2384
ENSG00000187837	H1-2	10.2359
ENSG00000152642	GPD1L	10.2279
ENSG00000213930	GALT	10.2219
ENSG00000176978	DPP7	10.2199
ENSG00000106565	TMEM176B	10.2184
ENSG00000156110	ADK	10.2164
ENSG00000101974	ATP11C	10.2101
ENSG00000101608	MYL12A	10.1966
ENSG00000002933	TMEM176A	10.1945
ENSG00000131759	RARA	10.1939
ENSG00000106785	TRIM14	10.1872
ENSG00000106397	PLOD3	10.1864
ENSG00000171135	JAGN1	10.1845
ENSG00000123130	ACOT9	10.1829
ENSG00000047578	KATNIP	10.1798
ENSG00000102317	RBM3	10.1798
ENSG00000214944	ARHGEF28	10.1793
ENSG00000065308	TRAM2	10.1706
ENSG00000093144	ECHDC1	10.17
ENSG00000186468	RPS23	10.1679
ENSG00000132199	ENOSF1	10.167
ENSG00000112118	MCM3	10.1635
ENSG00000196418	ZNF124	10.1573
ENSG00000232871	SEC1P	10.1531
ENSG00000160049	DFFA	10.1488
ENSG00000063177	RPL18	10.142
ENSG00000015133	CCDC88C	10.139
ENSG00000104081	BMF	10.1344
ENSG00000115541	HSPE1	10.126
ENSG00000174444	RPL4	10.1146
ENSG00000181350	LRRC75A	10.1108
ENSG00000242125	SNHG3	10.1074
ENSG00000198157	HMGN5	10.1033
ENSG00000164574	GALNT10	10.0905
ENSG00000197958	RPL12	10.0879
ENSG00000244165	P2RY11	10.082
ENSG00000115484	CCT4	10.0808
ENSG00000072274	TFRC	10.0753
ENSG00000121281	ADCY7	10.0641
ENSG00000096384	HSP90AB1	10.0519
ENSG00000156482	RPL30	10.0475
ENSG00000247077	PGAM5	10.0426
ENSG00000177732	SOX12	10.0391
ENSG00000071082	RPL31	10.0358
ENSG00000122026	RPL21	10.032
ENSG00000164163	ABCE1	10.0138
ENSG00000130589	HELZ2	10.0087
ENSG00000162390	ACOT11	10.0056
ENSG00000236552	RPL13AP5	10.0027
ENSG00000107937	GTPBP4	10.001
ENSG00000179841	AKAP5	9.99164
ENSG00000166441	RPL27A	9.98901
ENSG00000100714	MTHFD1	9.97817
ENSG00000129347	KRI1	9.97767
ENSG00000070814	TCOF1	9.96571
ENSG00000115539	PDCL3	9.95834
ENSG00000042781	USH2A	9.94941
ENSG00000065183	WDR3	9.94615
ENSG00000240342	RPS2P5	9.93433
ENSG00000013583	HEBP1	9.9295
ENSG00000143919	CAMKMT	9.92699
ENSG00000112936	C7	9.92317
ENSG00000066583	ISOC1	9.91778
ENSG00000165392	WRN	9.91566
ENSG00000213853	EMP2	9.91149
ENSG00000128203	ASPHD2	9.91149
ENSG00000145220	LYAR	9.89553
ENSG00000125743	SNRPD2	9.88272
ENSG00000181541	MAB21L2	9.87948
ENSG00000136942	RPL35	9.86538
ENSG00000137818	RPLP1	9.85802
ENSG00000159387	IRX6	9.8566
ENSG00000144191	CNGA3	9.84963
ENSG00000168672	LRATD2	9.84862
ENSG00000134882	UBAC2	9.84534
ENSG00000180198	RCC1	9.83154
ENSG00000104237	RP1	9.83063
ENSG00000119685	TTLL5	9.8306
ENSG00000105821	DNAJC2	9.82622
ENSG00000174547	MRPL11	9.80675
ENSG00000147403	RPL10	9.80378
ENSG00000118181	RPS25	9.78708
ENSG00000167543	TP53I13	9.78583
ENSG00000172469	MANEA	9.7843
ENSG00000182199	SHMT2	9.77651
ENSG00000143179	UCK2	9.77533
ENSG00000125257	ABCC4	9.77519
ENSG00000233927	RPS28	9.77479
ENSG00000112964	GHR	9.77377
ENSG00000185633	NDUFA4L2	9.76991
ENSG00000179218	CALR	9.76316
ENSG00000160710	ADAR	9.76034
ENSG00000171552	BCL2L1	9.75499
ENSG00000132953	XPO4	9.74803
ENSG00000092841	MYL6	9.73803
ENSG00000101294	HM13	9.7361
ENSG00000020922	MRE11	9.73246
ENSG00000197756	RPL37A	9.72029
ENSG00000116133	DHCR24	9.71769
ENSG00000182718	ANXA2	9.71521
ENSG00000004399	PLXND1	9.7094
ENSG00000154447	SH3RF1	9.70698
ENSG00000177051	FBXO46	9.70601
ENSG00000062582	MRPS24	9.70427
ENSG00000173726	TOMM20	9.70419
ENSG00000108784	NAGLU	9.69877
ENSG00000069966	GNB5	9.68633
ENSG00000101986	ABCD1	9.68326
ENSG00000104714	ERICH1	9.68286
ENSG00000188313	PLSCR1	9.68162
ENSG00000128626	MRPS12	9.67875
ENSG00000135697	BCO1	9.67739
ENSG00000087586	AURKA	9.67729
ENSG00000164211	STARD4	9.66657
ENSG00000040633	PHF23	9.66582
ENSG00000114446	IFT57	9.66474
ENSG00000099822	HCN2	9.65437
ENSG00000159063	ALG8	9.65388
ENSG00000074800	ENO1	9.65297
ENSG00000100575	TIMM9	9.64392
ENSG00000197043	ANXA6	9.64357
ENSG00000180694	TMEM64	9.63999
ENSG00000147687	TATDN1	9.63238
ENSG00000184924	PTRHD1	9.62996
ENSG00000099821	POLRMT	9.6299
ENSG00000221926	TRIM16	9.62768
ENSG00000213442	RPL18AP3	9.62235
ENSG00000159055	MIS18A	9.6172
ENSG00000137193	PIM1	9.6057
ENSG00000183291	SELENOF	9.60142
ENSG00000106948	AKNA	9.59864
ENSG00000250742	LINC02381	9.59189
ENSG00000170889	RPS9	9.58835
ENSG00000123159	GIPC1	9.58328
ENSG00000167992	VWCE	9.58187
ENSG00000109534	GAR1	9.57611
ENSG00000129255	MPDU1	9.57153
ENSG00000100314	CABP7	9.56903
ENSG00000172172	MRPL13	9.56351
ENSG00000135390	ATP5MC2	9.5507
ENSG00000102144	PGK1	9.54822
ENSG00000225721		9.54023
ENSG00000117151	CTBS	9.51227
ENSG00000272163		9.49948
ENSG00000122644	ARL4A	9.49753
ENSG00000105321	CCDC9	9.4959
ENSG00000136603	SKIL	9.49374
ENSG00000106211	HSPB1	9.48257
ENSG00000111716	LDHB	9.4741
ENSG00000125977	EIF2S2	9.45863
ENSG00000001617	SEMA3F	9.45769
ENSG00000077232	DNAJC10	9.45102
ENSG00000182534	MXRA7	9.44965
ENSG00000172340	SUCLG2	9.44755
ENSG00000137154	RPS6	9.44632
ENSG00000130255	RPL36	9.44373
ENSG00000118965	WDR35	9.43706
ENSG00000115993	TRAK2	9.42932
ENSG00000106049	HIBADH	9.42488
ENSG00000141030	COPS3	9.42434
ENSG00000112984	KIF20A	9.42406
ENSG00000197172	MAGEA6	9.40194
ENSG00000106536	POU6F2	9.40134
ENSG00000173546	CSPG4	9.39448
ENSG00000091640	SPAG7	9.39283
ENSG00000036054	TBC1D23	9.37385
ENSG00000198242	RPL23A	9.36628
ENSG00000164692	COL1A2	9.36466
ENSG00000035403	VCL	9.36383
ENSG00000127922	SEM1	9.36016
ENSG00000006283	CACNA1G	9.35987
ENSG00000130413	STK33	9.354
ENSG00000110080	ST3GAL4	9.34918
ENSG00000130164	LDLR	9.34532
ENSG00000085511	MAP3K4	9.33926
ENSG00000156411	ATP5MJ	9.33712
ENSG00000140350	ANP32A	9.30731
ENSG00000087245	MMP2	9.30696
ENSG00000235552	RPL6P27	9.30073
ENSG00000137070	IL11RA	9.29023
ENSG00000160796	NBEAL2	9.28763
ENSG00000156675	RAB11FIP1	9.27347
ENSG00000105392	CRX	9.27067
ENSG00000196531	NACA	9.27009
ENSG00000116251	RPL22	9.26133
ENSG00000146281	PM20D2	9.25894
ENSG00000074842	MYDGF	9.24963
ENSG00000108821	COL1A1	9.24654
ENSG00000102158	MAGT1	9.24375
ENSG00000144713	RPL32	9.23454
ENSG00000173145	NOC3L	9.23127
ENSG00000114346	ECT2	9.22088
ENSG00000146426	TIAM2	9.21831
ENSG00000136108	CKAP2	9.21362
ENSG00000133028	SCO1	9.20846
ENSG00000084207	GSTP1	9.20768
ENSG00000169926	KLF13	9.20751
ENSG00000125741	OPA3	9.20185
ENSG00000143320	CRABP2	9.20148
ENSG00000171530	TBCA	9.19574
ENSG00000196169	KIF19	9.1919
ENSG00000153721	CNKSR3	9.18891
ENSG00000180817	PPA1	9.18657
ENSG00000168078	PBK	9.18551
ENSG00000224578	HNRNPA1P48	9.1758
ENSG00000147454	SLC25A37	9.16652
ENSG00000188706	ZDHHC9	9.16371
ENSG00000110400	NECTIN1	9.16297
ENSG00000124406	ATP8A1	9.15985
ENSG00000055044	NOP58	9.15603
ENSG00000197147	LRRC8B	9.15529
ENSG00000170091	NSG2	9.15243
ENSG00000082515	MRPL22	9.14816
ENSG00000111341	MGP	9.14636
ENSG00000188229	TUBB4B	9.14306
ENSG00000152256	PDK1	9.14198
ENSG00000171490	RSL1D1	9.13772
ENSG00000177706	FAM20C	9.11695
ENSG00000164751	PEX2	9.11653
ENSG00000176890	TYMS	9.11253
ENSG00000186635	ARAP1	9.09917
ENSG00000125691	RPL23	9.09259
ENSG00000156970	BUB1B	9.08242
ENSG00000186184	POLR1D	9.07949
ENSG00000185164	NOMO2	9.07606
ENSG00000249859	PVT1	9.06425
ENSG00000136810	TXN	9.05982
ENSG00000149257	SERPINH1	9.0571
ENSG00000130309	COLGALT1	9.0555
ENSG00000121210	TMEM131L	9.05184
ENSG00000183010	PYCR1	9.0329
ENSG00000158050	DUSP2	9.02766
ENSG00000036672	USP2	9.02391
ENSG00000243232	PCDHAC2	9.02083
ENSG00000185825	BCAP31	9.01169
ENSG00000099800	TIMM13	9.01124
ENSG00000112249	ASCC3	9.00214
ENSG00000187498	COL4A1	8.98915
ENSG00000185477	GPRIN3	8.98893
ENSG00000008018	PSMB1	8.98735
ENSG00000106610	STAG3L4	8.98698
ENSG00000164638	SLC29A4	8.98614
ENSG00000114902	SPCS1	8.97591
ENSG00000112715	VEGFA	8.97297
ENSG00000008988	RPS20	8.96667
ENSG00000170017	ALCAM	8.9612
ENSG00000185974	GRK1	8.95749
ENSG00000082146	STRADB	8.95102
ENSG00000160447	PKN3	8.94109
ENSG00000187109	NAP1L1	8.93256
ENSG00000115268	RPS15	8.93251
ENSG00000166228	PCBD1	8.93167
ENSG00000205592	MUC19	8.90909
ENSG00000120256	LRP11	8.90844
ENSG00000149591	TAGLN	8.90523
ENSG00000171861	MRM3	8.90382
ENSG00000169836	TACR3	8.88707
ENSG00000187079	TEAD1	8.88425
ENSG00000155629	PIK3AP1	8.88289
ENSG00000116161	CACYBP	8.88017
ENSG00000171858	RPS21	8.8792
ENSG00000100906	NFKBIA	8.87823
ENSG00000127564	PKMYT1	8.86746
ENSG00000178773	CPNE7	8.8563
ENSG00000165025	SYK	8.84566
ENSG00000143507	DUSP10	8.83644
ENSG00000249690		8.83381
ENSG00000104231	ZFAND1	8.82674
ENSG00000143947	RPS27A	8.81647
ENSG00000137970	RPL7P9	8.81289
ENSG00000255119		8.81216
ENSG00000162377	COA7	8.80353
ENSG00000112290	WASF1	8.79777
ENSG00000111641	NOP2	8.79553
ENSG00000217930	PAM16	8.78855
ENSG00000198947	DMD	8.78675
ENSG00000183185	GABRR3	8.78582
ENSG00000117691	NENF	8.78465
ENSG00000072682	P4HA2	8.78374
ENSG00000245910	SNHG6	8.7601
ENSG00000107581	EIF3A	8.75668
ENSG00000136100	VPS36	8.74757
ENSG00000183098	GPC6	8.7435
ENSG00000156261	CCT8	8.74187
ENSG00000084623	EIF3I	8.73917
ENSG00000156097	GPR61	8.72888
ENSG00000163682	RPL9	8.72684
ENSG00000184840	TMED9	8.71851
ENSG00000120533	ENY2	8.71833
ENSG00000165983	PTER	8.71465
ENSG00000123975	CKS2	8.70962
ENSG00000164182	NDUFAF2	8.70922
ENSG00000262919	CCNQ	8.70735
ENSG00000104529	EEF1D	8.70534
ENSG00000182256	GABRG3	8.70282
ENSG00000156804	FBXO32	8.70112
ENSG00000141499	WRAP53	8.69955
ENSG00000184226	PCDH9	8.69443
ENSG00000218426		8.69195
ENSG00000106591	MRPL32	8.69164
ENSG00000168542	COL3A1	8.67735
ENSG00000162616	DNAJB4	8.67356
ENSG00000064666	CNN2	8.67112
ENSG00000227615		8.67088
ENSG00000166839	ANKDD1A	8.66811
ENSG00000122591	FAM126A	8.66033
ENSG00000090006	LTBP4	8.65618
ENSG00000080608	PUM3	8.65352
ENSG00000123552	USP45	8.64037
ENSG00000159753	CARMIL2	8.62956
ENSG00000170855	TRIAP1	8.62863
ENSG00000167862	MRPL58	8.62746
ENSG00000132821	VSTM2L	8.62714
ENSG00000173660	UQCRH	8.62452
ENSG00000041982	TNC	8.61664
ENSG00000253729	PRKDC	8.61477
ENSG00000110536	PTPMT1	8.61127
ENSG00000198034	RPS4X	8.60303
ENSG00000155506	LARP1	8.60096
ENSG00000169860	P2RY1	8.59893
ENSG00000270164	LINC01480	8.59833
ENSG00000166012	TAF1D	8.59773
ENSG00000132763	MMACHC	8.59766
ENSG00000124562	SNRPC	8.59691
ENSG00000147649	MTDH	8.59389
ENSG00000203760	CENPW	8.59246
ENSG00000071539	TRIP13	8.58868
ENSG00000188613	NANOS1	8.5854
ENSG00000099954	CECR2	8.58094
ENSG00000235174	RPL39P3	8.5741
ENSG00000137168	PPIL1	8.57121
ENSG00000114686	MRPL3	8.55909
ENSG00000266017	MIR4477B	8.55756
ENSG00000134668	SPOCD1	8.55577
ENSG00000168291	PDHB	8.55501
ENSG00000196850	PPTC7	8.54407
ENSG00000122870	BICC1	8.54345
ENSG00000119729	RHOQ	8.53851
ENSG00000182263	FIGN	8.53003
ENSG00000154556	SORBS2	8.52699
ENSG00000172667	ZMAT3	8.52446
ENSG00000170291	ELP5	8.52116
ENSG00000119705	SLIRP	8.51881
ENSG00000185909	KLHDC8B	8.51331
ENSG00000165732	DDX21	8.5084
ENSG00000123353	ORMDL2	8.50433
ENSG00000076770	MBNL3	8.49943
ENSG00000269893	SNHG8	8.48966
ENSG00000264324		8.48696
ENSG00000270084	GAS5-AS1	8.48268
ENSG00000186193	SAPCD2	8.47695
ENSG00000134291	TMEM106C	8.47693
ENSG00000141428	C18orf21	8.47684
ENSG00000108448	TRIM16L	8.46433
ENSG00000184254	ALDH1A3	8.46308
ENSG00000214022	REPIN1	8.45535
ENSG00000182117	NOP10	8.45227
ENSG00000112414	ADGRG6	8.44812
ENSG00000145907	G3BP1	8.44712
ENSG00000178105	DDX10	8.44039
ENSG00000167700	MFSD3	8.43762
ENSG00000134871	COL4A2	8.43209
ENSG00000133789	SWAP70	8.42875
ENSG00000136521	NDUFB5	8.4252
ENSG00000082014	SMARCD3	8.41797
ENSG00000140264	SERF2	8.41136
ENSG00000163638	ADAMTS9	8.41063
ENSG00000145425	RPS3A	8.41045
ENSG00000075711	DLG1	8.40987
ENSG00000145494	NDUFS6	8.40003
ENSG00000148123	PLPPR1	8.38828
ENSG00000163738	MTHFD2L	8.38594
ENSG00000228474	OST4	8.38586
ENSG00000169567	HINT1	8.3777
ENSG00000230202		8.37599
ENSG00000183765	CHEK2	8.36968
ENSG00000147905	ZCCHC7	8.36665
ENSG00000133315	MACROD1	8.36106
ENSG00000178965	ERICH3	8.35945
ENSG00000087116	ADAMTS2	8.34856
ENSG00000087077	TRIP6	8.34704
ENSG00000197961	ZNF121	8.34384
ENSG00000196155	PLEKHG4	8.34367
ENSG00000101335	MYL9	8.3423
ENSG00000143355	LHX9	8.33759
ENSG00000165959	CLMN	8.33693
ENSG00000167721	TSR1	8.33355
ENSG00000163497	FEV	8.33258
ENSG00000130193	THEM6	8.33092
ENSG00000152348	ATG10	8.32901
ENSG00000172350	ABCG4	8.32827
ENSG00000198042	MAK16	8.32598
ENSG00000103222	ABCC1	8.32569
ENSG00000105281	SLC1A5	8.32513
ENSG00000178982	EIF3K	8.3212
ENSG00000142534	RPS11	8.31912
ENSG00000128272	ATF4	8.31872
ENSG00000116703	PDC	8.31754
ENSG00000184384	MAML2	8.31442
ENSG00000026025	VIM	8.31275
ENSG00000135824	RGS8	8.3058
ENSG00000131469	RPL27	8.30417
ENSG00000100916	BRMS1L	8.29278
ENSG00000151468	CCDC3	8.29149
ENSG00000114391	RPL24	8.28638
ENSG00000117597	UTP25	8.28177
ENSG00000164796	CSMD3	8.28114
ENSG00000161381	PLXDC1	8.27911
ENSG00000107562	CXCL12	8.26649
ENSG00000110108	TMEM109	8.26362
ENSG00000106538	RARRES2	8.25865
ENSG00000108953	YWHAE	8.25543
ENSG00000164258	NDUFS4	8.24635
ENSG00000130299	GTPBP3	8.24127
ENSG00000114779	ABHD14B	8.23552
ENSG00000126003	PLAGL2	8.23404
ENSG00000167088	SNRPD1	8.23133
ENSG00000121060	TRIM25	8.22537
ENSG00000129197	RPAIN	8.22472
ENSG00000108559	NUP88	8.21962
ENSG00000104907	TRMT1	8.20291
ENSG00000149136	SSRP1	8.20211
ENSG00000117114	ADGRL2	8.19885
ENSG00000183337	BCOR	8.1966
ENSG00000248550	OTX2-AS1	8.19307
ENSG00000164236	ANKRD33B	8.19288
ENSG00000126756	UXT	8.19279
ENSG00000108604	SMARCD2	8.19029
ENSG00000211445	GPX3	8.1871
ENSG00000168288	MMADHC	8.17537
ENSG00000170571	EMB	8.17466
ENSG00000183814	LIN9	8.17308
ENSG00000114480	GBE1	8.16911
ENSG00000100577	GSTZ1	8.16522
ENSG00000221983	UBA52	8.16008
ENSG00000283041		8.1583
ENSG00000137574	TGS1	8.15781
ENSG00000071575	TRIB2	8.15765
ENSG00000089289	IGBP1	8.1565
ENSG00000168675	LDLRAD4	8.15572
ENSG00000186918	ZNF395	8.14965
ENSG00000149100	EIF3M	8.1489
ENSG00000111206	FOXM1	8.14528
ENSG00000006744	ELAC2	8.14471
ENSG00000213401	MAGEA12	8.14047
ENSG00000112242	E2F3	8.13513
ENSG00000170264	FAM161A	8.13164
ENSG00000053524	MCF2L2	8.13045
ENSG00000177519	RPRM	8.12243
ENSG00000245970		8.11342
ENSG00000234851	RPL23AP42	8.11126
ENSG00000115866	DARS1	8.111
ENSG00000145743	FBXL17	8.10823
ENSG00000197299	BLM	8.0984
ENSG00000143995	MEIS1	8.08471
ENSG00000229638	RPL4P4	8.08448
ENSG00000137944	KYAT3	8.08361
ENSG00000145703	IQGAP2	8.08208
ENSG00000109475	RPL34	8.07674
ENSG00000171621	SPSB1	8.07612
ENSG00000165526	RPUSD4	8.06742
ENSG00000121152	NCAPH	8.06328
ENSG00000188707	ZBED6CL	8.06272
ENSG00000064490	RFXANK	8.0513
ENSG00000164032	H2AZ1	8.0508
ENSG00000227097	RPS28P7	8.04995
ENSG00000082512	TRAF5	8.04678
ENSG00000137038	DMAC1	8.04447
ENSG00000091129	NRCAM	8.032
ENSG00000145632	PLK2	8.03129
ENSG00000146802	TMEM168	8.02809
ENSG00000153317	ASAP1	8.0255
ENSG00000156414	TDRD9	8.02205
ENSG00000278845	MRPL45	8.01989
ENSG00000117650	NEK2	8.01768
ENSG00000179051	RCC2	8.01404
ENSG00000143493	INTS7	8.0109
ENSG00000174748	RPL15	8.01055
ENSG00000138376	BARD1	8.00148
ENSG00000185742	C11orf87	7.99975
ENSG00000112029	FBXO5	7.99582
ENSG00000258655	ARHGAP5-AS1	7.9919
ENSG00000145416	MARCHF1	7.99105
ENSG00000110693	SOX6	7.98791
ENSG00000120526	NUDCD1	7.98743
ENSG00000116984	MTR	7.98735
ENSG00000139343	SNRPF	7.98716
ENSG00000082126	MPP4	7.97948
ENSG00000197355	UAP1L1	7.97871
ENSG00000183638	RP1L1	7.9756
ENSG00000156471	PTDSS1	7.97484
ENSG00000132329	RAMP1	7.97199
ENSG00000170385	SLC30A1	7.96302
ENSG00000107438	PDLIM1	7.95677
ENSG00000168522	FNTA	7.95527
ENSG00000006625	GGCT	7.95434
ENSG00000164933	SLC25A32	7.95163
ENSG00000232956	SNHG15	7.94528
ENSG00000196262	PPIA	7.94311
ENSG00000070601	FRMPD1	7.93509
ENSG00000100749	VRK1	7.93184
ENSG00000103319	EEF2K	7.92899
ENSG00000166912	MTMR10	7.91958
ENSG00000113645	WWC1	7.91536
ENSG00000123473	STIL	7.91363
ENSG00000178718	RPP25	7.90502
ENSG00000254999	BRK1	7.90318
ENSG00000130940	CASZ1	7.90049
ENSG00000119013	NDUFB3	7.89301
ENSG00000147439	BIN3	7.88443
ENSG00000090889	KIF4A	7.8786
ENSG00000136933	RABEPK	7.87599
ENSG00000179598	PLD6	7.87006
ENSG00000176101	SSNA1	7.86421
ENSG00000204685	STARD7-AS1	7.84644
ENSG00000089006	SNX5	7.84634
ENSG00000132382	MYBBP1A	7.84455
ENSG00000171612	SLC25A33	7.84348
ENSG00000014123	UFL1	7.83667
ENSG00000133027	PEMT	7.83019
ENSG00000187550	SBK2	7.82765
ENSG00000135333	EPHA7	7.8205
ENSG00000130558	OLFM1	7.82021
ENSG00000182492	BGN	7.81995
ENSG00000150938	CRIM1	7.81646
ENSG00000152240	HAUS1	7.81046
ENSG00000214389	RPS3AP26	7.80928
ENSG00000103381	CPPED1	7.80383
ENSG00000110700	RPS13	7.79551
ENSG00000081277	PKP1	7.78277
ENSG00000105063	PPP6R1	7.77352
ENSG00000175063	UBE2C	7.76886
ENSG00000125912	NCLN	7.76518
ENSG00000189043	NDUFA4	7.75727
ENSG00000197563	PIGN	7.74886
ENSG00000126787	DLGAP5	7.74802
ENSG00000127184	COX7C	7.74773
ENSG00000104979	C19orf53	7.73731
ENSG00000273149		7.73676
ENSG00000147669	POLR2K	7.72848
ENSG00000165502	RPL36AL	7.72674
ENSG00000105514	RAB3D	7.72629
ENSG00000164045	CDC25A	7.72489
ENSG00000277586	NEFL	7.71646
ENSG00000243317	STMP1	7.71608
ENSG00000136159	NUDT15	7.71079
ENSG00000234797	RPS3AP6	7.70419
ENSG00000221914	PPP2R2A	7.70174
ENSG00000129493	HEATR5A	7.69734
ENSG00000084444	FAM234B	7.69316
ENSG00000141570	CBX8	7.69278
ENSG00000142507	PSMB6	7.69228
ENSG00000161618	ALDH16A1	7.69173
ENSG00000112837	TBX18	7.69064
ENSG00000235890	TSPEAR-AS1	7.68287
ENSG00000061794	MRPS35	7.67832
ENSG00000166788	SAAL1	7.67421
ENSG00000213468	FIRRE	7.67117
ENSG00000170515	PA2G4	7.66431
ENSG00000091542	ALKBH5	7.65645
ENSG00000135446	CDK4	7.65395
ENSG00000178078	STAP2	7.65358
ENSG00000173976	RAX2	7.65238
ENSG00000164283	ESM1	7.65206
ENSG00000185803	SLC52A2	7.64806
ENSG00000188677	PARVB	7.64465
ENSG00000144711	IQSEC1	7.6386
ENSG00000185088	RPS27L	7.63573
ENSG00000137965	IFI44	7.61884
ENSG00000185122	HSF1	7.61882
ENSG00000163132	MSX1	7.61756
ENSG00000172809	RPL38	7.6134
ENSG00000121022	COPS5	7.61236
ENSG00000142409	ZNF787	7.59645
ENSG00000136104	RNASEH2B	7.59571
ENSG00000178607	ERN1	7.59285
ENSG00000250317	SMIM20	7.5904
ENSG00000243147	MRPL33	7.58328
ENSG00000139734	DIAPH3	7.5746
ENSG00000135972	MRPS9	7.56939
ENSG00000164944	VIRMA	7.56637
ENSG00000197728	RPS26	7.56525
ENSG00000144366	GULP1	7.56432
ENSG00000160685	ZBTB7B	7.56192
ENSG00000255717	SNHG1	7.56143
ENSG00000110200	ANAPC15	7.56131
ENSG00000198589	LRBA	7.55913
ENSG00000024862	CCDC28A	7.55578
ENSG00000196924	FLNA	7.55278
ENSG00000176894	PXMP2	7.54927
ENSG00000234222	LIX1L-AS1	7.54768
ENSG00000120457	KCNJ5	7.54386
ENSG00000149554	CHEK1	7.54224
ENSG00000111843	TMEM14C	7.54002
ENSG00000165985	C1QL3	7.53173
ENSG00000204262	COL5A2	7.52063
ENSG00000189350	TOGARAM2	7.51971
ENSG00000169230	PRELID1	7.51954
ENSG00000173406	DAB1	7.5176
ENSG00000104635	SLC39A14	7.51218
ENSG00000182912	TSPEAR-AS2	7.51191
ENSG00000188807	TMEM201	7.51094
ENSG00000198707	CEP290	7.51001
ENSG00000101166	PRELID3B	7.50709
ENSG00000129038	LOXL1	7.50033
ENSG00000152082	MZT2B	7.49917
ENSG00000100234	TIMP3	7.49819
ENSG00000176731	RBIS	7.49706
ENSG00000101220	C20orf27	7.49107
ENSG00000133195	SLC39A11	7.48818
ENSG00000185305	ARL15	7.48061
ENSG00000146909	NOM1	7.47731
ENSG00000104691	UBXN8	7.46798
ENSG00000118193	KIF14	7.46791
ENSG00000118271	TTR	7.46578
ENSG00000186298	PPP1CC	7.46497
ENSG00000116120	FARSB	7.4597
ENSG00000239672	NME1	7.45664
ENSG00000128059	PPAT	7.45418
ENSG00000205730	ITPRIPL2	7.4529
ENSG00000179403	VWA1	7.44706
ENSG00000139921	TMX1	7.44678
ENSG00000147471	PLPBP	7.43953
ENSG00000173068	BNC2	7.439
ENSG00000178741	COX5A	7.43425
ENSG00000143228	NUF2	7.42607
ENSG00000153113	CAST	7.41921
ENSG00000148175	STOM	7.40609
ENSG00000130332	LSM7	7.40385
ENSG00000156469	MTERF3	7.40199
ENSG00000126602	TRAP1	7.4005
ENSG00000237190	CDKN2AIPNL	7.39618
ENSG00000120675	DNAJC15	7.38325
ENSG00000140104	CLBA1	7.38229
ENSG00000122034	GTF3A	7.37981
ENSG00000119630	PGF	7.3777
ENSG00000168393	DTYMK	7.37676
ENSG00000142945	KIF2C	7.37653
ENSG00000143315	PIGM	7.37625
ENSG00000115414	FN1	7.37262
ENSG00000111885	MAN1A1	7.36737
ENSG00000177685	CRACR2B	7.36477
ENSG00000085552	IGSF9	7.36337
ENSG00000011465	DCN	7.3417
ENSG00000100336	APOL4	7.33992
ENSG00000183780	SLC35F3	7.33933
ENSG00000066777	ARFGEF1	7.33798
ENSG00000138346	DNA2	7.32967
ENSG00000106078	COBL	7.32552
ENSG00000122884	P4HA1	7.3249
ENSG00000134049	IER3IP1	7.32407
ENSG00000166352	IFTAP	7.32373
ENSG00000183023	SLC8A1	7.31942
ENSG00000143751	SDE2	7.31577
ENSG00000197451	HNRNPAB	7.31383
ENSG00000161958	FGF11	7.31189
ENSG00000182704	TSKU	7.3081
ENSG00000136938	ANP32B	7.30803
ENSG00000187951		7.30339
ENSG00000165995	CACNB2	7.30335
ENSG00000177600	RPLP2	7.3006
ENSG00000169714	CNBP	7.29815
ENSG00000164611	PTTG1	7.29242
ENSG00000007062	PROM1	7.2919
ENSG00000136930	PSMB7	7.2916
ENSG00000156802	ATAD2	7.28806
ENSG00000152601	MBNL1	7.28331
ENSG00000168843	FSTL5	7.28316
ENSG00000077348	EXOSC5	7.28252
ENSG00000072110	ACTN1	7.28106
ENSG00000134013	LOXL2	7.27926
ENSG00000180190	TDRP	7.27623
ENSG00000135372	NAT10	7.26846
ENSG00000130005	GAMT	7.2668
ENSG00000123064	DDX54	7.2613
ENSG00000229124	VIM-AS1	7.25191
ENSG00000072310	SREBF1	7.24657
ENSG00000046604	DSG2	7.24596
ENSG00000145996	CDKAL1	7.2415
ENSG00000108106	UBE2S	7.23663
ENSG00000203485	INF2	7.23649
ENSG00000178896	EXOSC4	7.23459
ENSG00000137076	TLN1	7.23416
ENSG00000181085	MAPK15	7.22904
ENSG00000116604	MEF2D	7.22265
ENSG00000125877	ITPA	7.21951
ENSG00000137054	POLR1E	7.21815
ENSG00000137507	LRRC32	7.20892
ENSG00000274290	H2BC6	7.20878
ENSG00000221792	MIR1282	7.20465
ENSG00000097046	CDC7	7.20232
ENSG00000125991	ERGIC3	7.19979
ENSG00000174173	TRMT10C	7.19225
ENSG00000156219	ART3	7.19221
ENSG00000163659	TIPARP	7.17515
ENSG00000179091	CYC1	7.17341
ENSG00000065978	YBX1	7.16555
ENSG00000137876	RSL24D1	7.16328
ENSG00000089820	ARHGAP4	7.15965
ENSG00000160208	RRP1B	7.1573
ENSG00000109971	HSPA8	7.15539
ENSG00000118729	CASQ2	7.14559
ENSG00000175567	UCP2	7.14514
ENSG00000010219	DYRK4	7.13575
ENSG00000178449	COX14	7.1343
ENSG00000166710	B2M	7.13196
ENSG00000205544	TMEM256	7.13117
ENSG00000181029	TRAPPC5	7.12902
ENSG00000099977	DDT	7.12798
ENSG00000168395	ING5	7.12697
ENSG00000121989	ACVR2A	7.12648
ENSG00000028116	VRK2	7.12623
ENSG00000138180	CEP55	7.11676
ENSG00000154783	FGD5	7.11637
ENSG00000156313	RPGR	7.11533
ENSG00000106089	STX1A	7.10858
ENSG00000088325	TPX2	7.10009
ENSG00000176387	HSD11B2	7.09086
ENSG00000080824	HSP90AA1	7.08686
ENSG00000134056	MRPS36	7.07894
ENSG00000123416	TUBA1B	7.07798
ENSG00000108298	RPL19	7.07759
ENSG00000106399	RPA3	7.07591
ENSG00000173110	HSPA6	7.07176
ENSG00000153044	CENPH	7.07003
ENSG00000080823	MOK	7.06911
ENSG00000175894	TSPEAR	7.05931
ENSG00000104221	BRF2	7.05513
ENSG00000113810	SMC4	7.05509
ENSG00000198515	CNGA1	7.05199
ENSG00000059378	PARP12	7.04853
ENSG00000151503	NCAPD3	7.04808
ENSG00000175581	MRPL48	7.04797
ENSG00000113368	LMNB1	7.04638
ENSG00000120820	GLT8D2	7.04502
ENSG00000173376	NDNF	7.04366
ENSG00000198911	SREBF2	7.04093
ENSG00000238113	LINC01410	7.03702
ENSG00000139190	VAMP1	7.02642
ENSG00000052749	RRP12	7.02278
ENSG00000137492	THAP12	7.01367
ENSG00000123136	DDX39A	6.99903
ENSG00000174371	EXO1	6.999
ENSG00000105974	CAV1	6.99171
ENSG00000122783	CYREN	6.98927
ENSG00000163820	FYCO1	6.98804
ENSG00000198604	BAZ1A	6.98607
ENSG00000091664	SLC17A6	6.98399
ENSG00000111640	GAPDH	6.98317
ENSG00000100410	PHF5A	6.98258
ENSG00000108963	DPH1	6.97607
ENSG00000249568		6.97423
ENSG00000104522	GFUS	6.97405
ENSG00000136240	KDELR2	6.97401
ENSG00000081479	LRP2	6.96762
ENSG00000125746	EML2	6.96597
ENSG00000100526	CDKN3	6.96413
ENSG00000140859	KIFC3	6.96319
ENSG00000060709	RIMBP2	6.96267
ENSG00000164080	RAD54L2	6.95893
ENSG00000144034	TPRKB	6.95489
ENSG00000075239	ACAT1	6.94866
ENSG00000120697	ALG5	6.94773
ENSG00000049540	ELN	6.94452
ENSG00000130669	PAK4	6.9404
ENSG00000079459	FDFT1	6.93399
ENSG00000184922	FMNL1	6.92975
ENSG00000164919	COX6C	6.92022
ENSG00000100884	CPNE6	6.91957
ENSG00000123124	WWP1	6.90935
ENSG00000106404	CLDN15	6.90764
ENSG00000086598	TMED2	6.89941
ENSG00000147324	MFHAS1	6.89833
ENSG00000100852	ARHGAP5	6.89416
ENSG00000104549	SQLE	6.8939
ENSG00000204634	TBC1D8	6.89382
ENSG00000164930	FZD6	6.89216
ENSG00000150990	DHX37	6.8881
ENSG00000114738	MAPKAPK3	6.88576
ENSG00000148541	FAM13C	6.88572
ENSG00000135519	KCNH3	6.87759
ENSG00000164054	SHISA5	6.87752
ENSG00000143156	NME7	6.87722
ENSG00000138495	COX17	6.87047
ENSG00000135912	TTLL4	6.86903
ENSG00000215808	LINC01139	6.86607
ENSG00000183617	MRPL54	6.86421
ENSG00000111058	ACSS3	6.86231
ENSG00000111554	MDM1	6.86158
ENSG00000111711	GOLT1B	6.85955
ENSG00000089685	BIRC5	6.85105
ENSG00000169504	CLIC4	6.85067
ENSG00000107815	TWNK	6.84728
ENSG00000069188	SDK2	6.84601
ENSG00000140743	CDR2	6.84566
ENSG00000017483	SLC38A5	6.84128
ENSG00000139684	ESD	6.84091
ENSG00000267121	FMNL1-DT	6.84079
ENSG00000100216	TOMM22	6.83943
ENSG00000140534	TICRR	6.83935
ENSG00000111837	MAK	6.82612
ENSG00000188549	CCDC9B	6.82546
ENSG00000137692	DCUN1D5	6.82354
ENSG00000214026	MRPL23	6.82083
ENSG00000132561	MATN2	6.81999
ENSG00000099804	CDC34	6.81982
ENSG00000179918	SEPHS2	6.81301
ENSG00000165588	OTX2	6.79992
ENSG00000105518	TMEM205	6.79465
ENSG00000157224	CLDN12	6.79273
ENSG00000185551	NR2F2	6.79115
ENSG00000105185	PDCD5	6.7842
ENSG00000163607	GTPBP8	6.78231
ENSG00000232388	SMIM26	6.78074
ENSG00000228716	DHFR	6.77847
ENSG00000106829	TLE4	6.76838
ENSG00000140092	FBLN5	6.76665
ENSG00000112234	FBXL4	6.75525
ENSG00000111218	PRMT8	6.75453
ENSG00000198805	PNP	6.75185
ENSG00000177426	TGIF1	6.75149
ENSG00000240972	MIF	6.74971
ENSG00000023171	GRAMD1B	6.74966
ENSG00000186205	MTARC1	6.74774
ENSG00000213949	ITGA1	6.74525
ENSG00000114541	FRMD4B	6.73958
ENSG00000183207	RUVBL2	6.73948
ENSG00000257704	INAFM1	6.73401
ENSG00000163827	LRRC2	6.73372
ENSG00000125968	ID1	6.7315
ENSG00000128923	MINDY2	6.72629
ENSG00000167315	ACAA2	6.72578
ENSG00000167085	PHB	6.72573
ENSG00000133112	TPT1	6.72172
ENSG00000137720	C11orf1	6.72136
ENSG00000130159	ECSIT	6.72051
ENSG00000151718	WWC2	6.71893
ENSG00000229847	EMX2OS	6.71532
ENSG00000131187	F12	6.7141
ENSG00000072195	SPEG	6.71022
ENSG00000163378	EOGT	6.70987
ENSG00000137563	GGH	6.70458
ENSG00000108582	CPD	6.7042
ENSG00000185480	PARPBP	6.70184
ENSG00000164109	MAD2L1	6.70142
ENSG00000181381	DDX60L	6.69874
ENSG00000198826	ARHGAP11A	6.69786
ENSG00000163872	YEATS2	6.69333
ENSG00000147416	ATP6V1B2	6.69173
ENSG00000101057	MYBL2	6.68583
ENSG00000158106	RHPN1	6.68494
ENSG00000010278	CD9	6.6839
ENSG00000110917	MLEC	6.68197
ENSG00000272808		6.67245
ENSG00000124440	HIF3A	6.67199
ENSG00000156467	UQCRB	6.67043
ENSG00000144331	ZNF385B	6.66455
ENSG00000100219	XBP1	6.66196
ENSG00000112695	COX7A2	6.65721
ENSG00000137200	CMTR1	6.65581
ENSG00000175826	CTDNEP1	6.65493
ENSG00000240889	NDUFB2-AS1	6.6529
ENSG00000188010	MORN2	6.64559
ENSG00000100592	DAAM1	6.63755
ENSG00000173113	TRMT112	6.63575
ENSG00000250493		6.63396
ENSG00000165661	QSOX2	6.6335
ENSG00000167962	ZNF598	6.63109
ENSG00000119401	TRIM32	6.62759
ENSG00000166387	PPFIBP2	6.6223
ENSG00000106803	SEC61B	6.62119
ENSG00000129235	TXNDC17	6.61864
ENSG00000134250	NOTCH2	6.61589
ENSG00000167283	ATP5MG	6.61012
ENSG00000101825	MXRA5	6.60762
ENSG00000106348	IMPDH1	6.60255
ENSG00000123307	NEUROD4	6.60191
ENSG00000115295	CLIP4	6.60144
ENSG00000129810	SGO1	6.60035
ENSG00000224631	RPS27AP16	6.59613
ENSG00000261606		6.5942
ENSG00000145386	CCNA2	6.59397
ENSG00000157456	CCNB2	6.58769
ENSG00000084092	NOA1	6.58182
ENSG00000160932	LY6E	6.57583
ENSG00000260260	SNHG19	6.57549
ENSG00000213465	ARL2	6.57384
ENSG00000127804	METTL16	6.56219
ENSG00000135211	TMEM60	6.56192
ENSG00000213619	NDUFS3	6.56102
ENSG00000102103	PQBP1	6.56087
ENSG00000164010	ERMAP	6.56054
ENSG00000169814	BTD	6.55939
ENSG00000281376	ABALON	6.55814
ENSG00000189376	C8orf76	6.55791
ENSG00000149485	FADS1	6.5566
ENSG00000231877		6.55507
ENSG00000122477	LRRC39	6.55466
ENSG00000232677	LINC00665	6.54376
ENSG00000115233	PSMD14	6.54231
ENSG00000129084	PSMA1	6.54196
ENSG00000173638	SLC19A1	6.53686
ENSG00000010310	GIPR	6.5357
ENSG00000090097	PCBP4	6.53263
ENSG00000138650	PCDH10	6.52887
ENSG00000080854	IGSF9B	6.52845
ENSG00000232112	TMA7	6.51574
ENSG00000130561	SAG	6.5115
ENSG00000133247	KMT5C	6.50798
ENSG00000163359	COL6A3	6.50617
ENSG00000066279	ASPM	6.50513
ENSG00000162772	ATF3	6.50105
ENSG00000133256	PDE6B	6.49865
ENSG00000144642	RBMS3	6.49782
ENSG00000167526	RPL13	6.48378
ENSG00000125652	ALKBH7	6.47872
ENSG00000158373	H2BC5	6.47774
ENSG00000167641	PPP1R14A	6.47276
ENSG00000152556	PFKM	6.47113
ENSG00000104738	MCM4	6.46934
ENSG00000184564	SLITRK6	6.46914
ENSG00000188916	INSYN2A	6.46538
ENSG00000064932	SBNO2	6.46511
ENSG00000113387	SUB1	6.45939
ENSG00000089248	ERP29	6.45534
ENSG00000166508	MCM7	6.4541
ENSG00000171246	NPTX1	6.44577
ENSG00000127774	EMC6	6.44484
ENSG00000072864	NDE1	6.44466
ENSG00000085999	RAD54L	6.44343
ENSG00000020181	ADGRA2	6.44087
ENSG00000132842	AP3B1	6.44054
ENSG00000259583		6.43915
ENSG00000162062	TEDC2	6.43543
ENSG00000138326	RPS24	6.42886
ENSG00000185808	PIGP	6.42864
ENSG00000233016	SNHG7	6.42531
ENSG00000198933	TBKBP1	6.42438
ENSG00000103254	ANTKMT	6.42274
ENSG00000101132	PFDN4	6.42101
ENSG00000125885	MCM8	6.42018
ENSG00000169136	ATF5	6.41653
ENSG00000129696	TTI2	6.41519
ENSG00000167397	VKORC1	6.41207
ENSG00000138778	CENPE	6.40625
ENSG00000137474	MYO7A	6.40306
ENSG00000143977	SNRPG	6.40005
ENSG00000127920	GNG11	6.39649
ENSG00000165379	LRFN5	6.39397
ENSG00000175390	EIF3F	6.3884
ENSG00000001084	GCLC	6.38769
ENSG00000115020	PIKFYVE	6.38479
ENSG00000174807	CD248	6.3752
ENSG00000169744	LDB2	6.37108
ENSG00000198618	PPIAP22	6.36331
ENSG00000116649	SRM	6.36173
ENSG00000168118	RAB4A	6.36143
ENSG00000151914	DST	6.36078
ENSG00000184916	JAG2	6.35852
ENSG00000165156	ZHX1	6.34943
ENSG00000155660	PDIA4	6.34907
ENSG00000113083	LOX	6.34864
ENSG00000104774	MAN2B1	6.34842
ENSG00000133316	WDR74	6.34768
ENSG00000164885	CDK5	6.34699
ENSG00000133110	POSTN	6.34299
ENSG00000160767	FAM189B	6.3391
ENSG00000121966	CXCR4	6.33279
ENSG00000115392	FANCL	6.32879
ENSG00000169116	PARM1	6.32776
ENSG00000132522	GPS2	6.31994
ENSG00000147679	UTP23	6.3189
NA	NA	6.31624
ENSG00000057608	GDI2	6.3132
ENSG00000130312	MRPL34	6.30975
ENSG00000149782	PLCB3	6.30909
ENSG00000134686	PHC2	6.30823
ENSG00000115232	ITGA4	6.30371
ENSG00000167595	PROSER3	6.30235
ENSG00000167842	MIS12	6.30151
ENSG00000107833	NPM3	6.30106
ENSG00000133119	RFC3	6.29819
ENSG00000080986	NDC80	6.29792
ENSG00000040341	STAU2	6.29568
ENSG00000147155	EBP	6.29346
ENSG00000112773	TENT5A	6.29305
ENSG00000158286	RNF207	6.28834
ENSG00000082438	COBLL1	6.28484
ENSG00000112852	PCDHB2	6.27364
ENSG00000167476	JSRP1	6.27226
ENSG00000171310	CHST11	6.27073
ENSG00000265203	RBP3	6.26371
ENSG00000176623	RMDN1	6.26054
ENSG00000008282	SYPL1	6.2543
NA	NA	6.25325
ENSG00000141569	TRIM65	6.25173
ENSG00000184903	IMMP2L	6.24843
ENSG00000168439	STIP1	6.24318
ENSG00000143774	GUK1	6.24283
ENSG00000184009	ACTG1	6.24274
ENSG00000087269	NOP14	6.24255
ENSG00000130054	FAM155B	6.23763
ENSG00000105204	DYRK1B	6.23486
ENSG00000177917	ARL6IP6	6.23296
ENSG00000171953	ATPAF2	6.23174
ENSG00000166949	SMAD3	6.22072
ENSG00000165912	PACSIN3	6.21995
ENSG00000133392	MYH11	6.21475
ENSG00000109047	RCVRN	6.21231
ENSG00000166900	STX3	6.20907
ENSG00000135723	FHOD1	6.2053
ENSG00000132361	CLUH	6.20067
ENSG00000172985	SH3RF3	6.19495
ENSG00000141034	GID4	6.19395
ENSG00000176340	COX8A	6.19212
ENSG00000169976	SF3B5	6.19044
ENSG00000137807	KIF23	6.19012
ENSG00000178662	CSRNP3	6.1881
ENSG00000103485	QPRT	6.18738
ENSG00000241468	ATP5MF	6.18452
ENSG00000232573	RPL3P4	6.18281
ENSG00000104687	GSR	6.18219
ENSG00000142798	HSPG2	6.17888
ENSG00000132432	SEC61G	6.17693
ENSG00000176912	TYMSOS	6.17654
ENSG00000067113	PLPP1	6.17474
ENSG00000135931	ARMC9	6.17324
ENSG00000067082	KLF6	6.1729
ENSG00000146670	CDCA5	6.17235
ENSG00000120694	HSPH1	6.1701
ENSG00000250182	EEF1A1P13	6.16245
ENSG00000051180	RAD51	6.15813
ENSG00000066322	ELOVL1	6.15714
ENSG00000070729	CNGB1	6.15473
ENSG00000118707	TGIF2	6.14709
ENSG00000161638	ITGA5	6.1454
ENSG00000172893	DHCR7	6.14371
ENSG00000170624	SGCD	6.12808
ENSG00000163507	CIP2A	6.12761
ENSG00000169242	EFNA1	6.12607
ENSG00000132915	PDE6A	6.12002
ENSG00000107554	DNMBP	6.11787
ENSG00000163083	INHBB	6.11784
ENSG00000102580	DNAJC3	6.11739
ENSG00000114019	AMOTL2	6.11648
ENSG00000157778	PSMG3	6.10741
ENSG00000140575	IQGAP1	6.10694
ENSG00000165272	AQP3	6.10281
ENSG00000140525	FANCI	6.10103
ENSG00000173272	MZT2A	6.10009
ENSG00000101224	CDC25B	6.09583
ENSG00000172167	MTBP	6.09391
ENSG00000171757	LRRC34	6.09045
ENSG00000136114	THSD1	6.08073
ENSG00000076706	MCAM	6.07976
ENSG00000076043	REXO2	6.07897
ENSG00000165304	MELK	6.07035
ENSG00000154079	SDHAF4	6.07003
ENSG00000182481	KPNA2	6.06491
ENSG00000162910	MRPL55	6.06255
ENSG00000264577		6.06107
ENSG00000157617	C2CD2	6.05717
ENSG00000011426	ANLN	6.05331
ENSG00000279605		6.04755
ENSG00000024422	EHD2	6.04701
ENSG00000145911	N4BP3	6.04588
ENSG00000254224		6.04444
ENSG00000233954	UQCRHL	6.04291
ENSG00000112874	NUDT12	6.04218
ENSG00000241399	CD302	6.04198
ENSG00000135249	RINT1	6.03768
ENSG00000160783	PMF1	6.03669
ENSG00000127946	HIP1	6.03659
ENSG00000164111	ANXA5	6.03302
ENSG00000121005	CRISPLD1	6.03282
ENSG00000179950	PUF60	6.03279
ENSG00000068654	POLR1A	6.02455
ENSG00000130702	LAMA5	6.02411
ENSG00000184678	H2BC21	6.02108
ENSG00000129946	SHC2	6.01681
ENSG00000158195	WASF2	6.01593
ENSG00000117266	CDK18	6.01509
ENSG00000132002	DNAJB1	6.01456
ENSG00000164687	FABP5	6.01196
ENSG00000248905	FMN1	6.00959
ENSG00000175197	DDIT3	6.00585
ENSG00000158042	MRPL17	6.0058
ENSG00000169679	BUB1	6.00568
ENSG00000185442	FAM174B	6.0038
ENSG00000104679	R3HCC1	5.99847
ENSG00000120889	TNFRSF10B	5.99758
ENSG00000123179	EBPL	5.9956
ENSG00000007944	MYLIP	5.98465
ENSG00000268027		5.98333
ENSG00000189046	ALKBH2	5.98181
ENSG00000196636	SDHAF3	5.98096
ENSG00000114125	RNF7	5.97393
ENSG00000196923	PDLIM7	5.97232
ENSG00000161956	SENP3	5.96743
ENSG00000266472	MRPS21	5.95492
ENSG00000110811	P3H3	5.95015
ENSG00000064989	CALCRL	5.94837
ENSG00000180900	SCRIB	5.94811
ENSG00000182325	FBXL6	5.94674
ENSG00000111799	COL12A1	5.94417
ENSG00000125434	SLC25A35	5.94409
ENSG00000163808	KIF15	5.94139
ENSG00000110880	CORO1C	5.92588
ENSG00000105808	RASA4	5.92459
ENSG00000144712	CAND2	5.91875
ENSG00000051596	THOC3	5.91765
ENSG00000157240	FZD1	5.91502
ENSG00000145912	NHP2	5.913
ENSG00000242173	ARHGDIG	5.9097
ENSG00000152503	TRIM36	5.90962
ENSG00000165480	SKA3	5.90774
ENSG00000144395	CCDC150	5.90434
ENSG00000173517	PEAK1	5.90212
ENSG00000129116	PALLD	5.90088
ENSG00000144554	FANCD2	5.89446
ENSG00000179833	SERTAD2	5.88683
ENSG00000278570	NR2E3	5.88554
ENSG00000152402	GUCY1A2	5.88144
ENSG00000180879	SSR4	5.8812
ENSG00000082996	RNF13	5.8766
ENSG00000185917	SETD4	5.87071
ENSG00000177370	TIMM22	5.86509
ENSG00000144485	HES6	5.86479
ENSG00000232682		5.86424
ENSG00000075624	ACTB	5.86272
ENSG00000146066	HIGD2A	5.86271
ENSG00000138771	SHROOM3	5.85873
ENSG00000276043	UHRF1	5.85754
ENSG00000178460	MCMDC2	5.85722
ENSG00000106588	PSMA2	5.85631
ENSG00000154518	ATP5MC3	5.85628
ENSG00000160213	CSTB	5.85589
ENSG00000077152	UBE2T	5.85554
ENSG00000135404	CD63	5.85415
ENSG00000132603	NIP7	5.85137
ENSG00000101849	TBL1X	5.85002
ENSG00000178537	SLC25A20	5.84987
ENSG00000131446	MGAT1	5.84404
ENSG00000139668	WDFY2	5.84168
ENSG00000140416	TPM1	5.83618
ENSG00000129167	TPH1	5.83497
ENSG00000181666	ZNF875	5.83407
ENSG00000137804	NUSAP1	5.83236
ENSG00000171848	RRM2	5.82613
ENSG00000167840	ZNF232	5.82456
ENSG00000134758	RNF138	5.82118
ENSG00000198691	ABCA4	5.81882
ENSG00000184967	NOC4L	5.8181
ENSG00000272434		5.81415
ENSG00000182197	EXT1	5.8122
ENSG00000149806	FAU	5.80621
ENSG00000101888	NXT2	5.79707
ENSG00000112742	TTK	5.7891
ENSG00000068489	PRR11	5.78209
ENSG00000185238	PRMT3	5.77774
ENSG00000070770	CSNK2A2	5.77285
ENSG00000165629	ATP5F1C	5.77186
ENSG00000114021	NIT2	5.77004
ENSG00000102265	TIMP1	5.76651
ENSG00000123485	HJURP	5.75526
ENSG00000014164	ZC3H3	5.75142
ENSG00000170315	UBB	5.74845
ENSG00000144591	GMPPA	5.748
ENSG00000118816	CCNI	5.74496
ENSG00000163623	NKX6-1	5.74311
ENSG00000169919	GUSB	5.74107
ENSG00000170791	CHCHD7	5.73902
ENSG00000113119	TMCO6	5.73253
ENSG00000185527	PDE6G	5.7307
ENSG00000140451	PIF1	5.72854
ENSG00000136883	KIF12	5.72821
ENSG00000091136	LAMB1	5.72675
ENSG00000233276	GPX1	5.7267
ENSG00000168386	FILIP1L	5.72314
ENSG00000007968	E2F2	5.71539
ENSG00000159377	PSMB4	5.71203
ENSG00000236144	TMEM147-AS1	5.711
ENSG00000044446	PHKA2	5.70879
ENSG00000171320	ESCO2	5.70704
ENSG00000204054	LINC00963	5.69958
ENSG00000105507	CABP5	5.69623
ENSG00000169607	CKAP2L	5.69508
ENSG00000179271	GADD45GIP1	5.68789
ENSG00000129566	TEP1	5.68133
ENSG00000185420	SMYD3	5.68087
ENSG00000146592	CREB5	5.67589
ENSG00000174804	FZD4	5.65999
ENSG00000132661	NXT1	5.65824
ENSG00000065600	PACC1	5.64903
ENSG00000169231	THBS3	5.6461
ENSG00000138363	ATIC	5.64595
ENSG00000062822	POLD1	5.63825
ENSG00000104218	CSPP1	5.63739
ENSG00000105327	BBC3	5.63622
ENSG00000204370	SDHD	5.62822
ENSG00000109861	CTSC	5.62607
ENSG00000091436	MAP3K20	5.62061
ENSG00000263818	RDM1P5	5.62044
ENSG00000082684	SEMA5B	5.61527
ENSG00000151136	BTBD11	5.61519
ENSG00000152518	ZFP36L2	5.61073
ENSG00000147654	EBAG9	5.60701
ENSG00000146828	SLC12A9	5.60544
ENSG00000178053	MLF1	5.6019
ENSG00000206535	LNP1	5.59818
ENSG00000079156	OSBPL6	5.59341
ENSG00000070540	WIPI1	5.59109
ENSG00000262831		5.58773
ENSG00000196584	XRCC2	5.58566
ENSG00000165533	TTC8	5.58302
ENSG00000074201	CLNS1A	5.58287
ENSG00000177181	RIMKLA	5.58149
ENSG00000103226	NOMO3	5.58132
ENSG00000153179	RASSF3	5.58007
ENSG00000234961		5.57914
ENSG00000182307	C8orf33	5.57726
ENSG00000164924	YWHAZ	5.57169
ENSG00000110002	VWA5A	5.56644
ENSG00000160949	TONSL	5.56621
ENSG00000164024	METAP1	5.56456
ENSG00000171992	SYNPO	5.56121
ENSG00000175324	LSM1	5.56118
ENSG00000104228	TRIM35	5.55668
ENSG00000148400	NOTCH1	5.55349
ENSG00000125730	C3	5.54531
ENSG00000196352	CD55	5.54256
ENSG00000128585	MKLN1	5.54131
ENSG00000054148	PHPT1	5.53692
ENSG00000132383	RPA1	5.53138
ENSG00000106355	LSM5	5.52797
ENSG00000189184	PCDH18	5.52549
ENSG00000157873	TNFRSF14	5.5252
ENSG00000170734	POLH	5.52373
ENSG00000120306	CYSTM1	5.51865
ENSG00000123080	CDKN2C	5.51164
ENSG00000177700	POLR2L	5.50659
ENSG00000135842	NIBAN1	5.50006
ENSG00000156787	TBC1D31	5.49776
ENSG00000280195		5.49738
ENSG00000136824	SMC2	5.49632
ENSG00000164404	GDF9	5.49564
ENSG00000223960	CHROMR	5.49038
ENSG00000168273	SMIM4	5.49003
ENSG00000152952	PLOD2	5.48947
ENSG00000155850	SLC26A2	5.4883
ENSG00000138764	CCNG2	5.48591
ENSG00000203666	EFCAB2	5.47881
ENSG00000172318	B3GALT1	5.47393
ENSG00000110455	ACCS	5.4736
ENSG00000263272		5.47354
ENSG00000091947	TMEM101	5.47151
ENSG00000078070	MCCC1	5.46907
ENSG00000132205	EMILIN2	5.46686
ENSG00000072954	TMEM38A	5.46049
ENSG00000155115	GTF3C6	5.4568
ENSG00000074071	MRPS34	5.45668
ENSG00000075218	GTSE1	5.45634
ENSG00000106052	TAX1BP1	5.45573
ENSG00000185567	AHNAK2	5.45566
ENSG00000109805	NCAPG	5.4527
ENSG00000164379	FOXQ1	5.4456
ENSG00000133424	LARGE1	5.44498
ENSG00000244380		5.44296
ENSG00000218537	MIF-AS1	5.44037
ENSG00000102024	PLS3	5.43423
ENSG00000186591	UBE2H	5.43404
ENSG00000133597	ADCK2	5.43163
ENSG00000179085	DPM3	5.42814
ENSG00000100129	EIF3L	5.42805
ENSG00000072736	NFATC3	5.42673
ENSG00000067715	SYT1	5.41906
ENSG00000186522	SEPTIN10	5.41122
ENSG00000171223	JUNB	5.40911
ENSG00000047634	SCML1	5.3955
ENSG00000006704	GTF2IRD1	5.39173
ENSG00000154240	CEP112	5.38682
ENSG00000109794	FAM149A	5.38661
ENSG00000090971	NAT14	5.38488
ENSG00000214194	SMIM30	5.38129
ENSG00000150551	LYPD1	5.3749
ENSG00000144579	CTDSP1	5.37193
ENSG00000132793	LPIN3	5.37134
ENSG00000238098	ABCA17P	5.37068
ENSG00000168209	DDIT4	5.3638
ENSG00000185483	ROR1	5.36187
ENSG00000143314	MRPL24	5.36069
ENSG00000082641	NFE2L1	5.35182
ENSG00000267458		5.35012
ENSG00000048540	LMO3	5.34608
ENSG00000129514	FOXA1	5.33835
ENSG00000123144	TRIR	5.33742
ENSG00000090266	NDUFB2	5.33636
ENSG00000166582	CENPV	5.33589
ENSG00000100504	PYGL	5.33316
NA	NA	5.33264
ENSG00000152253	SPC25	5.33108
ENSG00000186472	PCLO	5.32976
ENSG00000135940	COX5B	5.32327
ENSG00000053108	FSTL4	5.3216
ENSG00000155366	RHOC	5.31827
ENSG00000094804	CDC6	5.31554
ENSG00000188157	AGRN	5.31234
ENSG00000119681	LTBP2	5.31141
ENSG00000197077	KIAA1671	5.31091
ENSG00000179632	MAF1	5.31089
ENSG00000144118	RALB	5.30956
ENSG00000171928	TVP23B	5.30524
ENSG00000108523	RNF167	5.30448
ENSG00000163463	KRTCAP2	5.30362
ENSG00000156795	NTAQ1	5.3022
ENSG00000161980	POLR3K	5.29557
ENSG00000074356	NCBP3	5.29475
ENSG00000196141	SPATS2L	5.29291
ENSG00000138670	RASGEF1B	5.28678
ENSG00000123213	NLN	5.28583
ENSG00000151834	GABRA2	5.28576
ENSG00000109084	TMEM97	5.28258
ENSG00000168496	FEN1	5.28088
ENSG00000155792	DEPTOR	5.27859
ENSG00000111229	ARPC3	5.27237
ENSG00000133740	E2F5	5.26931
ENSG00000131174	COX7B	5.26239
ENSG00000128309	MPST	5.26138
ENSG00000110218	PANX1	5.26099
ENSG00000133935	ERG28	5.25853
ENSG00000135451	TROAP	5.25478
ENSG00000164405	UQCRQ	5.2545
ENSG00000136522	MRPL47	5.25357
ENSG00000189221	MAOA	5.25106
ENSG00000127824	TUBA4A	5.25065
ENSG00000197081	IGF2R	5.24815
ENSG00000099810	MTAP	5.24803
ENSG00000197261	C6orf141	5.2435
ENSG00000063241	ISOC2	5.24303
ENSG00000169021	UQCRFS1	5.24281
ENSG00000090263	MRPS33	5.2362
ENSG00000135253	KCP	5.23431
ENSG00000141337	ARSG	5.23044
ENSG00000104343	UBE2W	5.22544
ENSG00000128581	IFT22	5.21829
ENSG00000127540	UQCR11	5.21113
ENSG00000147251	DOCK11	5.20382
ENSG00000070950	RAD18	5.20369
ENSG00000143382	ADAMTSL4	5.20329
ENSG00000144476	ACKR3	5.19734
ENSG00000162065	TBC1D24	5.1967
ENSG00000117724	CENPF	5.19593
ENSG00000197381	ADARB1	5.1937
ENSG00000131473	ACLY	5.18726
ENSG00000138944	SHISAL1	5.18716
ENSG00000232434	AJM1	5.17649
ENSG00000148154	UGCG	5.17534
ENSG00000164978	NUDT2	5.17417
ENSG00000131495	NDUFA2	5.1739
ENSG00000108960	MMD	5.17387
ENSG00000197106	SLC6A17	5.14924
ENSG00000177302	TOP3A	5.14528
ENSG00000130520	LSM4	5.13806
ENSG00000187033	SAMD7	5.13135
ENSG00000170279	C7orf33	5.12067
ENSG00000137812	KNL1	5.11855
ENSG00000108684	ASIC2	5.11435
ENSG00000160972	PPP1R16A	5.11202
ENSG00000184117	NIPSNAP1	5.11159
ENSG00000198554	WDHD1	5.11134
ENSG00000132388	UBE2G1	5.11132
ENSG00000115107	STEAP3	5.11066
ENSG00000172428	COPS9	5.10821
ENSG00000198901	PRC1	5.10794
ENSG00000183605	SFXN4	5.10586
ENSG00000037965	HOXC8	5.09581
ENSG00000037241	RPL26L1	5.09029
ENSG00000115461	IGFBP5	5.09004
ENSG00000161888	SPC24	5.08801
ENSG00000181104	F2R	5.08218
ENSG00000109762	SNX25	5.07914
ENSG00000084463	WBP11	5.07489
ENSG00000165264	NDUFB6	5.07201
ENSG00000116852	KIF21B	5.07173
ENSG00000147955	SIGMAR1	5.06969
ENSG00000214941	ZSWIM7	5.06884
ENSG00000124802	EEF1E1	5.06829
ENSG00000050767	COL23A1	5.0677
ENSG00000135046	ANXA1	5.0675
ENSG00000186480	INSIG1	5.06725
ENSG00000139163	ETNK1	5.06482
ENSG00000122359	ANXA11	5.06394
ENSG00000161800	RACGAP1	5.06065
ENSG00000168268	NT5DC2	5.05713
ENSG00000139292	LGR5	5.05269
ENSG00000188483	IER5L	5.04479
ENSG00000101463	SYNDIG1	5.03622
ENSG00000184545	DUSP8	5.03343
ENSG00000117318	ID3	5.03217
ENSG00000168071	CCDC88B	5.02789
ENSG00000112562	SMOC2	5.02687
ENSG00000122679	RAMP3	5.02239
ENSG00000173482	PTPRM	5.02143
ENSG00000153310	CYRIB	5.01919
ENSG00000269190	FBXO17	5.01828
ENSG00000186073	CDIN1	5.01539
ENSG00000182154	MRPL41	5.01147
[truncated: 6,163 more rows]

## Sheet: Sheet1
ENSG00000104341
ENSG00000148600
ENSG00000169439
ENSG00000136997
ENSG00000136630
ENSG00000184428
ENSG00000132386
ENSG00000156508
ENSG00000100300
ENSG00000104408
ENSG00000162383
ENSG00000145741
ENSG00000181163
ENSG00000070756
ENSG00000147677
ENSG00000163931
ENSG00000176978
ENSG00000111716
ENSG00000196531
ENSG00000084207
ENSG00000180817
ENSG00000127184
ENSG00000011465
ENSG00000156467
ENSG00000160932
ENSG00000087086
ENSG00000185686
ENSG00000142089
